# Supplementary material for: In situ visualization of glycoside hydrolase family 92 genes in marine flavobacteria
Source: ISME Commun. 2021 Dec 18;1:81. doi: 10.1038/s43705-021-00082-4 (PMC9723552; doi:10.1038/s43705-021-00082-4)
Supplement: Supplementary file 2 — Supplementary Table 4 [file 43705_2021_82_MOESM2_ESM.xlsx]

## Sheet: all in paper (2)
	Pure cultures		# FOVs	# cells with DAPI + 16S rRNA	16S rRNA probe	Dye for 16S rRNA probe	Detection efficiecy [%] ± Stdev	Gene probe set	Dye	Detetion efficiency [%] ± Stdev	Gene probe set	Dye	# FOVs	# cells with DAPI + 16S rRNA	Detetion efficiency [%] ± Stdev	NC gene probe	Dye	P [min], [mg/ml]	D [min]	H [h]	FA [%]	Comment
x	FORM-GH92_a in Formosa Hel1_33_131		3	1400	EUB338I-III	4xAtto488	74.3 ± 5.0	FORM-GH92_a	Alexa594				3	974	1.8 ± 0.7	unk mix	Alexa594	-	40	2	35
x	FORM-GH92_b in Formosa Hel1_33_131		3	822	EUB338I-III	4xAtto488				54.5 ± 5.2	FORM-GH92_b	Alexa594	2	326	0.0 ± 0.0	unk11	Alexa594	-	30	3	35
	FORM-GH92_b in Formosa Hel1_33_131		4	1666	FORM181B *	4xAtto488	62.8 ± 5.8	FORM-GH92_b	Alexa647				2	1002	4.8 ± 2.7	unk mix	Alexa594	-	30	3	35	evaluated with SIM
	FORM-GH92_b in Formosa Hel1_33_131		10	753	EUB338I-III	4xAtto488	51.1 ± 12.3	FORM-GH92_b	Alexa594				3	109	9.2 ± 5.1	Rhodonon	Alexa594	-	30	3	35	bad NC, dye switch
	FORM-GH92_a and _b in Formosa Hel1_33_131		7	2747	FORM181B *	4xAtto488	61.8 ± 5.4	FORM-GH92_a	Alexa594	60.0 ± 8.0	FORM-GH92_b	Alexa647	9	3770	2.8 ± 2.0	unk mix	Alexa594	-	30	3	35	biological replicate,dye switch
x	FORM-GH92_a and _b in Formosa Hel1_33_131		8	2494	FORM181B *	4xAtto488	72.8 ± 6.5	FORM-GH92_a	Alexa647	72.7 ± 6.9	FORM-GH92_b	Alexa594	6	1994	1.8 ± 0.4	unk 12	Alexa647	-	30	3	35
	FORM-GH92_a and _b in Formosa Hel1_33_131		3	1018	FORM181B *	4xAtto488	60.7 ± 10.2	FORM-GH92_a	Alexa647	64.0 ± 8.3	FORM-GH92_b	Alexa594	6	1994	1.8 ± 0.4	unk 13	Alexa647	-	30	3	35	biological replicate
	FORM-GH92_a and _b in Formosa Hel1_33_131		3	1319	FORM181B *	4xAtto488	54.7 ± 3.1	FORM-GH92_a	Alexa594	49.5 ± 9.1	FORM-GH92_b	Alexa647	6	1994	1.8 ± 0.4	unk 14	Alexa647	-	30	3	35	biological replicate,dye switch
x	POL-GH92_a in Polaribacter Hel1_33_49		7	721	POL183a *	Cy3	68.4 ± 7.9	POL-GH92_a	Alexa488				3	544	2.9 ± 0.4	unk7	Alexa488	5, 0.5	30	3	15
	POL-GH92_a in Polaribacter Hel1_33_49		4	401	POL183a *	Cy3	61.8 ± 5.3	POL-GH92_a	Alexa488				2	209	0.5 ± 0.6	unk12	Alexa488	10, 0.5	40	3	15	longer P and D
	Plankton samples	Sample date (relative 16S rRNA abundance based on CARD-FISH)	# FOVs	# cells with DAPI + 16S rRNA	16S rRNA probe	Dye for 16S rRNA probe	RGA [%] ± Stdev	Gene probe set	Dye	RGA [%] ± Stdev	Gene probe set	Dye	# FOVs	# cells with DAPI + 16S rRNA	RGA [%] ± Stdev	NC gene probe	Dye	P [min], [mg/ml]	D [min]	H [h]	FA [%]
x	FORM-GH92_a and _b	26.04.2010 (3.5%)	20	332	FORM181B *	4xAtto488	55.7 ± 13.0	FORM-GH92_a	Alexa594	29.2 ± 11.0	FORM-GH92_b	Alexa647	5	87	6.9 ± 2.1	unk 2	Alexa594	-	30	3	35
	FORM-GH92_a and _b	03.04.2009 (3.4%)	6	41	FORM181B *	4xAtto488	42.1 ± 29.5	FORM-GH92_a	Alexa647	31.9 ± 24.8	FORM-GH92_b	Alexa594	4	24	4.2 ± 12.5	unk 12	Alexa647	-	30	3	35
x	POL-GH92_a	20.04.2010 (5.1%)	10	349	POL183a *	Cy3	72.5 ± 9.6	POL-GH92_a	Alexa488				4	135	3.0 ± 3.8	unk 10 + 13	Alexa488	10, 0.5	40	3	35
	Direct-geneFISH across genera		# FOVs	# cells with DAPI + 16S rRNA	16S rRNA probe	Dye for 16S rRNA probe	Detection efficiecy [%] ± Stdev	Gene probe set	Dye	Detetion efficiency [%] ± Stdev	Gene probe set	Dye	# FOVs	# cells with DAPI + 16S rRNA	Detetion efficiency [%] ± Stdev	NC gene probe	Dye	P [min], [mg/ml]	D [min]	H [h]	FA [%]
	Pure cultures
x	FORM-GH92_b in Polaribacter Hel1_33_49		4	259	EUB338I-III	4xAtto488				43.6 ± 1.9	FORM-GH92_b	Alexa594	3	140	9.3 ± 5.5	unk11	Alexa594	5, 0.5	30	3	15
x	FORM-GH92_b in Polaribacter Hel1_33_49		8	925	EUB338I-III	4xAtto488				24.8 ± 11.6	FORM-GH92_b	Alexa594	3	203	5.4 ± 1.0	unk10	Alexa594	5, 0.5	30	3	35
	Plankton samples	Sample date (relative 16S rRNA abundance based on CARD-FISH)	# FOVs	# cells with DAPI + 16S rRNA	16S rRNA probe	Dye for 16S rRNA probe	RGA [%] ± Stdev	Gene probe set	Dye	RGA [%] ± Stdev	Gene probe set	Dye	# FOVs	# cells with DAPI + 16S rRNA	RGA [%] ± Stdev	NC gene probe	Dye	P [min], [mg/ml]	D [min]	H [h]	FA [%]
x	FORM-GH92_b	26.04.2012 (12.7%)	6	343	POL405 *	4xAtto488				28.0 ± 5.0	FORM-GH92_b	Alexa594	2	173	4.6 ± 1.0	unk11	Alexa594	5, 0.5	30	3	15
x	FORM-GH92_b	26.04.2012 (12.7%)	6	387	POL405 *	4xAtto488				9.1 ± 3.2	FORM-GH92_b	Alexa594	2	202	2.5 ± 0.6	unk11	Alexa594	5, 0.5	30	3	35
x	FORM-GH92_b	03.05.2012 (1.8%)	4	271	POL405 *	4xAtto488				26.2 ± 8.4	FORM-GH92_b	Alexa594	3	104	3.8 ± 1.3	unk11	Alexa594	5, 0.5	30	3	15
x	FORM-GH92_b	03.05.2012 (1.8%)	4	237	POL405 *	4xAtto488				21.9 ± 4.6	FORM-GH92_b	Alexa594	3	107	4.7 ± 4.2	unk11	Alexa594	5, 0.5	30	3	35
Supplementary Table 4: Experimental setups, mean detection efficiencies, RGAs and corresponding standard deviations for all executed experiments. Box in cyan refers to 16S rRNA detection, box in yellow to the detection of GH92_a, box in magenta to GH92_b detection and box in grey refers to the negative controls. A cross in the first column marks the experiments shown in Table 1 and Figures in the…
