# Supplementary material for: In situ visualization of glycoside hydrolase family 92 genes in marine flavobacteria
Source: ISME Commun. 2021 Dec 18;1:81. doi: 10.1038/s43705-021-00082-4 (PMC9723552; doi:10.1038/s43705-021-00082-4)
Supplement: Supplementary file 3 — Supplementary Data 1 [file 43705_2021_82_MOESM3_ESM.txt]

LOCUS       FQ032834               44932 bp    DNA     linear   ENV 13-FEB-2012
DEFINITION  Uncultured Sphingobacteria bacterium, whole genome shotgun
            sequence.
ACCESSION   FQ032834
VERSION     FQ032834.1
KEYWORDS    ENV.
SOURCE      uncultured Polaribacter sp.
  ORGANISM  uncultured Polaribacter sp.
            Bacteria; Bacteroidetes; Flavobacteriia; Flavobacteriales;
            Flavobacteriaceae; Polaribacter; environmental samples.
REFERENCE   1
  AUTHORS   Gomez-Pereira,P.R., Schuler,M., Fuchs,B.M., Bennke,C., Teeling,H.,
            Waldmann,J., Richter,M., Barbe,V., Bataille,E., Glockner,F.O. and
            Amann,R.
  TITLE     Genomic content of uncultured Bacteroidetes from contrasting
            oceanic provinces in the North Atlantic Ocean
  JOURNAL   Environ. Microbiol. 14 (1), 52-66 (2012)
   PUBMED   21895912
REFERENCE   2  (bases 1 to 44932)
  AUTHORS   Genoscope -,C.E.A.
  TITLE     Direct Submission
  JOURNAL   Submitted (04-MAY-2010) to the INSDC. Genoscope - Centre National
            de Sequencage : BP 191 91006 EVRY cedex - FRANCE (E-mail :
            seqref@genoscope.cns.fr - Web : www.genoscope.cns.fr)
FEATURES             Location/Qualifiers
     source          1..44932
                     /organism="uncultured Polaribacter sp."
                     /mol_type="genomic DNA"
                     /db_xref="taxon:174711"
                     /environmental_sample
                     /country="Atlantic Ocean"
                     /lat_lon="68.8 N 29.94 W"
                     /collection_date="22-Sep-2006"
                     /note="S3_860"
     gene            complement(1959..4199)
                     /locus_tag="S3_860_0001"
     CDS             complement(1959..4199)
                     /locus_tag="S3_860_0001"
                     /codon_start=1
                     /transl_table=11
                     /product="glycoside hydrolase family 92"
                     /protein_id="CBL88216.1"
                     /db_xref="GOA:F4MNI1"
                     /db_xref="InterPro:IPR005887"
                     /db_xref="InterPro:IPR008928"
                     /db_xref="InterPro:IPR012939"
                     /db_xref="UniProtKB/TrEMBL:F4MNI1"
                     /translation="MVKNYLIVLLSVLSITTSFAQATDDNTKYIDPTIGNVSRFLVPT
                     YPTIHLPNQMLRMFPVKQDYISDMVQAFPFQVPAHRRQGILQMKTTLGDVKNSSWNKG
                     MAIDHDLEIVHPWLYSSYLIEDDIKVSFTPSKKSAIYKVDFPEGIQKNFLIKGTKDMQ
                     FSEGKNSFTIQEKRSKPTRGEHAVVNTVTVYIYGEIVDEKNKPVENINYTFNTHKLQI
                     SAAKNAASTLLIKYAISYISDAQAKENFNKEIKNNTFEDVTKEGKKAWDQVTNQIQVE
                     GGTTAQKRTFYTSLYRTYERMVDVNEYGYYYSGYDKKVHKSDRPFYVDDWVWDTYLAQ
                     HPLRTILNPALENEMLNSYILMYEQSGWMPTFPQVYGNHLCMNAYHSSAIFIDGYRKG
                     LKKYDVEKAYEGIKKNLMEGTFIPWRQGNPRGALDDFYHENGYFPSLKIGEQETVANV
                     DGFEKRQPVAVTLGVSYDFWAVSELAKELGKTEDYSKLSPKGNDYKNLWHSEKRLFMP
                     KDAEGNWVNINPKLGGGKGYREYYDENNGWTYAWSVQHDIPGLTNLLGGKQAAQNRLD
                     QLFRESLGIRKSDFFVNGSNSTGMVGQFSMGNEPSFHIPYLYNYFGAPWKTQKRTRFL
                     LDVWFKDNIFGIPGDEDGGGMTAFVVFTSMGIYPVTPGLPYYNITSPIFEKIAIKLQN
                     GNTFTVVAVGSSKRKKYIQKAFINGKEIFSPFISHQQIMEGATLKLDLGELPNKEWGK
                     NAIMPK"
     gene            complement(4296..4625)
                     /locus_tag="S3_860_0002"
     CDS             complement(4296..4625)
                     /locus_tag="S3_860_0002"
                     /codon_start=1
                     /transl_table=11
                     /product="hypothetical protein"
                     /protein_id="CBL88217.1"
                     /db_xref="UniProtKB/TrEMBL:F4MNI2"
                     /translation="MKKIIVILLLLTVSVAQAQKNQKALELTEKLSKVMEFDEDQSAK
                     LLELILDRNNNKRALRKEYADDKETFKLKAKEVEKAYNKDLRALAGIEKFKLLIAYRK
                     AKRAAKK"
     gene            complement(4708..5679)
                     /locus_tag="S3_860_0003"
     CDS             complement(4708..5679)
                     /locus_tag="S3_860_0003"
                     /EC_number="5.3.1.8"
                     /codon_start=1
                     /transl_table=11
                     /product="mannose-6-phosphate isomerase, class I"
                     /protein_id="CBL88218.1"
                     /db_xref="GOA:F4MNI3"
                     /db_xref="InterPro:IPR001250"
                     /db_xref="InterPro:IPR011051"
                     /db_xref="InterPro:IPR014628"
                     /db_xref="InterPro:IPR014710"
                     /db_xref="UniProtKB/TrEMBL:F4MNI3"
                     /translation="MKLYPLQFTPLFKYRIWGGEKLKTELNKQYKDKNIGESWEISDV
                     SGDETVVEKGVLKGNTLRDLTMEFKEDFVGKTVYEKFGEEFPLLIKFIDAKTPLSIQV
                     HPSNEIAKERHNSFGKNEMWYVMQADKDAELIVGFDEKIDTNSYKIHLENNTILDVMH
                     HETVQKGDTFYIPTGRVHAIGAGVLLAEIQQTSDVTYRIYDYDRVDAKIGAKRELHNE
                     LAIDVIDYEVHDTYKTDYSLEKNVSNTLVHSPYFRTNILDINSIIEKDYSAIDSFIIY
                     MCVEGTVNVISEGETYTINNGETLLVPATLNNITLKADNAKVLEVYY"
     gene            complement(5690..7291)
                     /locus_tag="S3_860_0004"
     CDS             complement(5690..7291)
                     /locus_tag="S3_860_0004"
                     /codon_start=1
                     /transl_table=11
                     /product="sulfatase"
                     /protein_id="CBL88219.1"
                     /db_xref="GOA:F4MNI4"
                     /db_xref="InterPro:IPR000917"
                     /db_xref="InterPro:IPR017849"
                     /db_xref="InterPro:IPR017850"
                     /db_xref="InterPro:IPR024607"
                     /db_xref="UniProtKB/TrEMBL:F4MNI4"
                     /translation="MKYVLIILIVTLIFSCKTKNTAAQNTVVNEGPKNLLFIIVDQQR
                     YDALSIAGNPIVKTPNLDKLAKQGAYFKNAYTPVAVCGPARSSILTGTTINTNGVNTN
                     KKTYYYDDEAVMTMKTFDEILTEKGYHAEYYGKWHALTSHAAIYKNQTKYAENGKYMF
                     EHGGQSYMYQDYLNAVFPKREPNSGELLDNFTKRPYTPDPLDVNYGKTYAEVKKENKK
                     FSQPNFHGKSSIPKEHTITAFYAKKTIEAIERLKNKPFSITTSFHFPHAPMIPSAPYY
                     GMYPAKDMKVPESIDDDMANSPYKNANGRKKLTQFADQKKIKYMISNYYGLITELDDW
                     IGKIMETLEDEGIAKHTMVIFTSDHGEMLGAHGMREKNVFYEESSHVPLMIKMPNEIK
                     KETTVNGYVSNVDLFATIMDYLQVGTYKSDGESLRDLIEHTQTNHGNYVVTEWDYRGP
                     TSPNYMIVKDGWKLMIPYTEDSKVLNVLFNLNDDPQEINNLLGENPDREKYNEKAKEL
                     RTNLLEWLQKNKSKHYDGVSKRKLI"
     gene            complement(7299..8471)
                     /locus_tag="S3_860_0005"
     CDS             complement(7299..8471)
                     /locus_tag="S3_860_0005"
                     /codon_start=1
                     /transl_table=11
                     /product="hydrolase family protein, possibly
                     lipase/esterase or oligoprolylpeptidase"
                     /protein_id="CBL88220.1"
                     /db_xref="GOA:F4MNI5"
                     /db_xref="InterPro:IPR013094"
                     /db_xref="UniProtKB/TrEMBL:F4MNI5"
                     /translation="MKKTMKSLGILLACCFVLTSAAQKTIDTIATKAGGYDIPIRIKL
                     PKNTIGENPVYFFVHGGGWNGGTPTIVPPARLSTDANYLADQLGIIYVGLAYRCKGNN
                     ATFTDAIQDLEASVQWFFENADTFNADLTRIGFGGSSAGSTLAAMMAQKYKNCKLLVG
                     AEGMYNLAEHSEERSTFPSQKARELYGLATEKESKKASAFYNLRENPPSTLLLNGKED
                     VLCHYTQTEKFAEQIKKKGGNVKVVLYDNINHTCLNASYPEVLKNSVLEIAKLFIEAF
                     KLENTNMNQIEVLLDKRLQGMYPKESIAEEDILGAWKFKNFIITLNENKQGSLLNSKN
                     NSTKIFTYTLEKDSITFKVNGKTKIFYMRKNNSVIYEYNIADERFKHRRLNYKKVS"
     gene            complement(8473..10113)
                     /locus_tag="S3_860_0006"
     CDS             complement(8473..10113)
                     /locus_tag="S3_860_0006"
                     /codon_start=1
                     /transl_table=11
                     /product="sulfatase"
                     /protein_id="CBL88221.1"
                     /db_xref="GOA:F4MNI6"
                     /db_xref="InterPro:IPR000917"
                     /db_xref="InterPro:IPR017849"
                     /db_xref="InterPro:IPR017850"
                     /db_xref="UniProtKB/TrEMBL:F4MNI6"
                     /translation="MTFHNYKTIGFIFFLILINNNKSIAQNTKKPNIIFIMTDDQSAV
                     VPLDSEKRIQSRPFGFNGDKQVHTPIIDNLAKNGMIFNNAYVSSSVCVPSRYTMLTGR
                     YAGRSEGPAFMRMHPEGTMTRVENNTEIEKDKSNLPRLLQEEGYKTGFVGKSHIVEHN
                     IVNNKKNWEKNGFQTYAKNADPNDPEVSKKMFENHQKWTEVIKEYGFDYANGVYAGNL
                     RELYNDSLNVHNVEWKNKAALEFIDENKNDPFFLYYSETVPHGPAPYNIKNGKYFRGL
                     DSNPKFTGQGLVDADYSYLPTREEIKEEVKNLDKKVAHAWLRWFDHAVGAVVDKLKAE
                     GIYENTIIIITSDHGNYNGGKTSLYESGTKVPLMMHWPNGIKPNQDYNELVQNIDFTP
                     TFLELAGVKLKNVKSTLDGVSLKKVLKGTKKPVHDYLFFELGYARSVMTKDWKYISVR
                     YDKQKQNRINKGLTFKGWKGAELQYPYYTRNGHLGNIASKSSAFYFDADQVFDLVKDP
                     RETKNIFEDNREKAEELKILLTKSLKSFPNRPYAEFVN"
     gene            complement(10120..11616)
                     /locus_tag="S3_860_0007"
     CDS             complement(10120..11616)
                     /locus_tag="S3_860_0007"
                     /codon_start=1
                     /transl_table=11
                     /product="sulfatase"
                     /protein_id="CBL88222.1"
                     /db_xref="GOA:F4MNI7"
                     /db_xref="InterPro:IPR000917"
                     /db_xref="InterPro:IPR017849"
                     /db_xref="InterPro:IPR017850"
                     /db_xref="UniProtKB/TrEMBL:F4MNI7"
                     /translation="MCCYYFSDQHNKKTMGFENHPDVITPNLDKLSTESVVFDRAYAT
                     RGVCVPSRMSLMTGLYPRTLGLMNNNEETSVTDQATSLASIFKYNGYKTYTFGKRHLK
                     GGGDKGWDVKKEVHAEEGDNGNYLSWVTTQGYQSEFSYDWAAEFGKGPIDSDDANAKI
                     PIADLGTRISKLPFGYTMEAYTALETITMIDQQKNSDTPFFCFSSFYRPHQPYTPVKK
                     FMDMYDVSEWGKGTKLKSGIKMPESFYQPTKDLPPLLQFQRNGGNKVWNMDKAFEDEQ
                     LWRDYIGAYYALVTEVDHYVGEILQALDKANITEETIIIYTTDHGDFVGNHGMVEKAA
                     AGHNIYEDILNIPLMIRIPGKTLQGKHTAELVTLVDIIPTLIDVLDLKTPDLEYNFEG
                     ISLAKLLLKQKPLNRDYIVSESWFQATVIGKNEKLGIMKSNPVNPRRDYREFGDMFFD
                     RTHDPLELNNGINVEKNQEKIALLRTFYADFKTQVSGIGMQEISNKNK"
     gene            complement(11730..13178)
                     /locus_tag="S3_860_0008"
     CDS             complement(11730..13178)
                     /locus_tag="S3_860_0008"
                     /codon_start=1
                     /transl_table=11
                     /product="sulfatase"
                     /protein_id="CBL88223.1"
                     /db_xref="GOA:F4MNI8"
                     /db_xref="InterPro:IPR000917"
                     /db_xref="InterPro:IPR017849"
                     /db_xref="InterPro:IPR017850"
                     /db_xref="InterPro:IPR024607"
                     /db_xref="UniProtKB/TrEMBL:F4MNI8"
                     /translation="MQSSIKLYLIIIVSIFSNSITFAQSKKPNVIVFIADDFGYGSTN
                     VYGASEALIKTPNVNKLAKEGVKFTNAYTTGSVCTPTRYALMTGQYSWRTRLKKGVVN
                     MNDPALIDVNRKTLPKYMQSLGYKTAMVGKWHLGFKEEKFKNLLGNIYPAPTDYGLDY
                     SFALPNNLDDGHKVYIENNKIYGLRSDKISAYGKSFYGKQYKGYDAPQRVTEQVTDDL
                     TNKSIEWMKSLKKDQPFFLYYAAAAVHHPITPSPQMRGKSNAGAYGDFIQDIDRSLGN
                     LISFLEEKGIRENTIIIFASDNGGDIPKKKDIMPENFAINKGLQINGDYKGDKHTIWD
                     GGFRIPFIVNYPKKIKGNKTSKTTVSTVDIYGFLADYIGNDRGLNLEDAPDSYSFKKA
                     LLNPNKFYERPPLVHRDAQGRKAIRFEGWKFIEEKNKDTKRKMNAEMLFSLTKDKKES
                     TNLAKTETAVVDKAKTYLTKIIEKSSKEIWKK"
     gene            complement(13197..14513)
                     /gene="fucP"
                     /locus_tag="S3_860_0009"
     CDS             complement(13197..14513)
                     /gene="fucP"
                     /locus_tag="S3_860_0009"
                     /codon_start=1
                     /transl_table=11
                     /product="L-fucose permease"
                     /protein_id="CBL88224.1"
                     /db_xref="GOA:F4MNI9"
                     /db_xref="InterPro:IPR005275"
                     /db_xref="InterPro:IPR011701"
                     /db_xref="InterPro:IPR016196"
                     /db_xref="UniProtKB/TrEMBL:F4MNI9"
                     /translation="MKDLKKISVVPRKNLIPFILVTSLFALWGFANAVTDPMVQAFKK
                     VLELSNSEAAWVQMAFYGGYFCMALPAAMFMRKYSYKVGILIGLALYATGALLFYPAA
                     QSESFLFFCLGLYVLTFGLAFLETAANPYALAMGPKETATQRLNLAQSFNPVGLIAGL
                     FVAQQFVLKNLQSDDIVDFSALEEASKALIRTTDLLVIRDPYVALGLFITVVFVIFLV
                     SKMPQSKADGDMPKIGETFAALGKNSKYTSGVLAQILYVGGQIMCWTYIYQYAEGIGM
                     SSVTAGYYQMAAFVLFTIGRAIGTYLLRFISSGKLLMYFAVLAMFFALGTIFIQSIVG
                     LYCLVAISFFMSLMFPTIYGIALGDLSEEQSKVGSAGLVMAIVGGALMPKLQGIIIDA
                     GGNGVADISIMGVSEVNFSFILPLLCFAFIAWYGFTVFKKYESTSS"
     gene            complement(14542..16824)
                     /locus_tag="S3_860_0010"
     CDS             complement(14542..16824)
                     /locus_tag="S3_860_0010"
                     /codon_start=1
                     /transl_table=11
                     /product="glycoside hydrolase family 92"
                     /protein_id="CBL88225.1"
                     /db_xref="GOA:F4MNJ0"
                     /db_xref="InterPro:IPR005887"
                     /db_xref="InterPro:IPR008928"
                     /db_xref="InterPro:IPR012939"
                     /db_xref="UniProtKB/TrEMBL:F4MNJ0"
                     /translation="MKNIKSYFLILLLSLIGIFSFCKITKTTTKKSVDNTKYVNTFIG
                     TGGHGHTFPGATTPYGMVQLSPDTRTLGWDACGGYHHTDTSILGFSHTHLSGTGISDL
                     GDFLFMPFSGEAKVVPGTPEDPDTGYRSRFNHDDEVSTPGFYSVLLKDYNIKAELTAS
                     KRAGFHKYTFNKKGKSGIIIDLSHTIYPDHKPNHQFKLISDTEIAGYKGSGGWAVTQD
                     IFFKAKFNKPFTITFFENGKKIETLPNRTSKKLVAVLTFNTKAGEEVLAKVGISSVDY
                     EGASKNLEAEIDHWDFDKVKNEAHETWKKELSKINIKGGTEDEKTIFYTGLYHTSISP
                     NTFSDVDFRYRGMDRKIHQSDQEKIYTVFSLWDTFRAYNPLKTITDPDKTNEFINTLL
                     TKYDQGGVLPMWELQGNYTGCMIGYHSVPVIVDAYTKGIRGYDIKKAYEAVVHASTYD
                     TTDIFFPSKQVKKILMPKGKLYNETMDFIPADLENESVSKALEYAYNDWCIAQMAKDL
                     GKTDDYNRFMKRSKKYTQYYDKEVGFMRGKNQDGKWREPFDPRFSKHRKDDYTEGNAY
                     QWSWFVPHDVEGLVDLVGGKETFIKNLDVLFSTSSELTGDDVSGDISGLIGQYAHGNE
                     PSHHISHMYNFVGQPWKTQEVTDKIMSELYFNNPNGLAGNEDCGQMSAWYVLNAMGFY
                     SFNPGDPTYSIGRPIFDEVEINLPTGKKFVIKVKNNSRENKYIQTTKLNGKKLETSFF
                     THEQLIAGGKMEFTMGNLPK"
     gene            complement(16838..19087)
                     /locus_tag="S3_860_0011"
     CDS             complement(16838..19087)
                     /locus_tag="S3_860_0011"
                     /codon_start=1
                     /transl_table=11
                     /product="glycoside hydrolase family 92"
                     /protein_id="CBL88226.1"
                     /db_xref="GOA:F4MNJ1"
                     /db_xref="InterPro:IPR005887"
                     /db_xref="InterPro:IPR008928"
                     /db_xref="InterPro:IPR012939"
                     /db_xref="UniProtKB/TrEMBL:F4MNJ1"
                     /translation="MNLVFNKNLINCIQFFVISFFFFSCSNSENRISENGDNVKYVDP
                     QIGGVAPFLQPTRTRIHLPNSMVRMYPERKDYRDDQITSFPLTTRKHRSDLLFNIMPV
                     SGAINEADKPISAWDQELEIAKPHYYSTWLEDYNITAEFTPAAQAGIFRFTYKNNNTR
                     KLFLSDLSGDDWQLNEDGSLTGTEDFEGMVGYVYAVTDEKGAFTSIKTPENTLNSWMT
                     WNNANIKQIQFKYGISFISIEQAKKNLEREIPDFNFENVKEKAHKKWSDLLNQIEVEG
                     GTDAYKRTFYTALYRSYERMINITEDGNYFSNYDQKVHEGEQKFYADDWVWDTFLALH
                     PLRYILQPEIESDMMASYVRMYEQSGWLPQFPQIHGDAPPMNGFHSTIMLLDAYRKGV
                     RDFDAEIAFQAMKKNALEGTMVPWKMGAHAPLDKIALKLGYFPALYPGEKETEPRVHD
                     FEKRQAVAVTLAQGYDDWALAQFAKELGKEEDYKYFSKTAQNYKNLYWKEKGFFMPKD
                     AKGNWIDIDPKFDGGMGGRDYYDENNGWTYLWNVQQDILGLQELMGGRKTFEERLDQM
                     FREDLGRSTYALNARFPDFTGIIGQYSMGNEPSFHIPYLYNFTDSPWKAQKKIRMLLN
                     TWFKDNIFGIPGDEDGGGMSAFVVFSAMGFYPITPGIPVYTIGSPLFSKISIKLPKGK
                     KFTINAPNCNETNKYIQSAILNGKELKGPWFTHEDLVNGATITLEMGKYPNKNWGADP
                     SLIPNNFKN"
     gene            complement(19099..20376)
                     /locus_tag="S3_860_0012"
     CDS             complement(19099..20376)
                     /locus_tag="S3_860_0012"
                     /codon_start=1
                     /transl_table=11
                     /product="conserved hypothetical protein"
                     /protein_id="CBL88227.1"
                     /db_xref="UniProtKB/TrEMBL:F4MNJ2"
                     /translation="MKKTLMLILTITSLFLFNSCLSSAKTIKINNSIEGKVLGGYQGW
                     FNAIGDGSNLEWKHYANSKQFNPGNTSVDFWPDVSELDKDELFKTEFVHKDGEPAYVF
                     SSANAKTVNRHFKWMHDYGIDGVFAQRFVVSLTRGQERIDNYNTVFDNCFKAAKNNNR
                     VLSLMYDLSGATKDNVLETTKEDWKQLVRRYRLNDPTNPNVLTYKGKAVVSIWGVGFQ
                     NRKYTLENIKELINFFKNDPKYGNCAVLLGVPTGWRTLERDAVKDLKLHEVIKMADIV
                     HPWTPGRYNNLKSADNHKKNYTIKDQQWCTENDLLYMPVVFPGFSWANMKNDNTLFNQ
                     IPRLKGAFLWRQYYNAISSDVKTIYVAMFDEIDEATSIFKIDNSPPVGESKFLTYEGL
                     PSDYYLWQTGQAAKMLRKEIPLSKEQPIYTKKQ"
     gene            complement(20388..21464)
                     /locus_tag="S3_860_0013"
     CDS             complement(20388..21464)
                     /locus_tag="S3_860_0013"
                     /codon_start=1
                     /transl_table=11
                     /product="conserved hypothetical protein"
                     /protein_id="CBL88228.1"
                     /db_xref="UniProtKB/TrEMBL:F4MNJ3"
                     /translation="MKYIKTIFVFIVSIAFFSCTEDNIVTAEDNFLNYDIPNVPVTEN
                     YIVGAQYSRFIRRSTVPEEPTIGVYNANISDPAVYEEHVKQAQTAGIDFFIIQFRSAN
                     NQNQNNQDVNFINSLQSAPNSADVNFALSYNFGNMGLNNNNRIESKGLVQRFIDDFKL
                     MTPFFNQTNYMKVDGKNVVYLLNSHNLHSDDNAALYQQMRAELSDLGIQLYLIGMQNE
                     WTPTLRYDFRFVDGVDAVTHTTYAAVNINFYDRIINFHKFMDQAWLYHKETFNKYNIE
                     YIPTISPSINLKIVNGGSNLNVYDKDESWFRANCNVARRAAGTNRIVLIDSFNDWNRG
                     TQLESATSYGDQYLQILREEFKTN"
     gene            complement(21472..23208)
                     /locus_tag="S3_860_0014"
     CDS             complement(21472..23208)
                     /locus_tag="S3_860_0014"
                     /codon_start=1
                     /transl_table=11
                     /product="conserved hypothetical protein, secreted"
                     /protein_id="CBL88229.1"
                     /db_xref="UniProtKB/TrEMBL:F4MNJ4"
                     /translation="MKKMKFSHKLLLITFLVTILNSCTNKFEEINTNPDAITVASPEE
                     LFAGSVKKGLDLIGGTMNDQIFNSYASYYGGKGGQFNRYFFTESGLDNFWRQFYVDVL
                     KNNQDIIDNYSTDPGYTNRVYISKIWKSYVYSVLVSTFGAVPYEDASKGLLATKYSSE
                     EFIYTDILNVLKEAGENMDPNGDGLLQDPVFNGDNTKWIKFANSLRLKIALRISEGFP
                     TLAQQHGSEAMANENNLLSTNLDNVSLKWGIEEENWSFNYRRYIFITANQDVVPYINL
                     NYLLNLKTYRDPRLVALIEPSLNPITVRDEVFKSGSTTEKISIEYELPYFGRPLGGNA
                     TVDGWDLNGNNNILNGVETRRYSRPKVDVFMAQDMSYNLITYAELNFIKAEAQLKGWG
                     GSQTAEQYYYDGIDASFQQYGVTGENEYKARDGIKWGTSSTGDRHLFGLVNSGISANP
                     LDKITRQRWLASFNQGHDIWCMQKRTRLLPLIDQFAPDGALGLDYAALPERMVYPPFS
                     ESILNNDGFQEAVSNLSQGNSLYSELKMNKPYTPVKWETMIPEFNQDFATHFYGDSED
                     DLIAAGVTYIKI"
     gene            complement(23220..26453)
                     /locus_tag="S3_860_0015"
     CDS             complement(23220..26453)
                     /locus_tag="S3_860_0015"
                     /codon_start=1
                     /transl_table=11
                     /product="TonB-dependent outer membrane receptor"
                     /protein_id="CBL88230.1"
                     /db_xref="GOA:F4MNJ5"
                     /db_xref="InterPro:IPR000531"
                     /db_xref="InterPro:IPR008969"
                     /db_xref="InterPro:IPR012910"
                     /db_xref="InterPro:IPR014766"
                     /db_xref="InterPro:IPR023996"
                     /db_xref="InterPro:IPR023997"
                     /db_xref="UniProtKB/TrEMBL:F4MNJ5"
                     /translation="MEKLKLSLILLFFPLIIFSQKNIIEGKITDKSGEPLLGVSILLK
                     GSQIGVTSNLDGKYSINTKDKTEGILIFNYLGFTAENVNYSNSTKVLDIVLTESIEQL
                     EEIVVTALGIKRDKKSLSYSTQKVSTEDMTEARSSNFLNALSGKAAGVQVTNSSTPTG
                     STRVIIRGLTSITGNNQPLYILDGVPLDSSSGDTGVSVWNEGDDLDLGSPISGINPDD
                     IDSIQILKGANASALYGSRASNGVVIITTKKAKKGTSKINVNVNSNISIVSNREYPNY
                     QYSYGAGNGGRLVQNAGQLDATTGLPMVGSYNRAYGAPFLGQQVLDYNGTLGTYAPDI
                     NNVKDLYKIGVVTTNTFAISRATDKSTIRFSYGKTLGDHVIKRMEEINRDNIALRMSQ
                     DITDDLTANVSLIYTHQKVNNRMYQNGSKRNPANNYIYMLPNMSQSNLLPYKDENNEA
                     FEYEGDFNNPYWNIYENSNQDVTNRVVANITLNWTILKGLKLKTRINGAINNVDRQEF
                     NNKGAAYDPNGLYREVNTSRENWNYEAILNYTKKFNDLSLVSLIGVNRFDLRTDGNRL
                     TAISLFERDLKSLSNGDEFAPEIFINNNKRINSLYGSVSLGYQKTYFLDVTARNDWAS
                     TLPASNNSYFYPSVGGTILFSKFIPRNEILTFGKIRGSFAQVGNDTGFNQIRNSYVQG
                     GNYNDTDWVALERIRKNLELKPELTSSREFGIEAKFFNNRISFDGTYYKSSTNNQIIN
                     VSTTPTSGFVGKFLNAGEIRNEGMELFLSAKLFDKKFKWSTDINWSKNESFVASLFDG
                     VESRLIRSWFNVGIFAEVGQPFGNIRGNSQVVDPETGTPLVLLNGRAAWESNQLLGNA
                     QPDWIGSLRNSFSYKGFSLNFLIDIKMGGDLYSGTMAKSFNNGLDAGTLEGREEWLLS
                     TLILGENNNERQGRGLFGNDYGDSDRIKGRIYENSALGVQDADGNWSAERDANGEIIY
                     TQRWLNPQTYGFDGLQDQRRFVYDASYVKLREVTFGYTLPRKVFKDTGLKNGKISLVG
                     RDLWTIYRNTPQGIDPEAGTTSGNGQGIEFGSFLPTRTIGINVKLGF"
     gene            complement(26633..27799)
                     /locus_tag="S3_860_0016"
     CDS             complement(26633..27799)
                     /locus_tag="S3_860_0016"
                     /codon_start=1
                     /transl_table=11
                     /product="conserved hypothetical protein, secreted"
                     /protein_id="CBL88231.1"
                     /db_xref="GOA:F4MNJ6"
                     /db_xref="InterPro:IPR008969"
                     /db_xref="InterPro:IPR014766"
                     /db_xref="UniProtKB/TrEMBL:F4MNJ6"
                     /translation="MFKKSSVVYLFLFLSLVFNAQETIKVEGLIVDKDKYSIPYAAVS
                     ILLKSIGTASNDDGGFVLKLTQENLNDTITVSTLGFATFKIKVQDFIKLEEKIITLDE
                     DVVSLDEITLINYKFYVKDALNNLKNTTQRKGHQLNILYRRFSNENGVSRFLVEHYLK
                     VYDRGPTSNEFEEIEVVESRKSNDYRFAKKKQTFHAAVMIAKQNPLRKGIYRNDYKWE
                     VIDDTSYDGEDVIVVEGKEKENPNKWIKLYIGVDTKGIYKLENSMHNAVYIYKKNKEG
                     KLVLSYHNREYIFNEKMTPYMKKLLKLNSNMMKLSYRHEAIVLGVVTNRKKIRVRGNI
                     IKRKDIGDYNIKYNSDFWKNINLPPDSKFYKRSAQQLEKLFDIPLENQFKLIKN"
     gene            complement(27817..30273)
                     /locus_tag="S3_860_0017"
     CDS             complement(27817..30273)
                     /locus_tag="S3_860_0017"
                     /codon_start=1
                     /transl_table=11
                     /product="hypothetical protein"
                     /protein_id="CBL88232.1"
                     /db_xref="InterPro:IPR006626"
                     /db_xref="InterPro:IPR011050"
                     /db_xref="InterPro:IPR012334"
                     /db_xref="UniProtKB/TrEMBL:F4MNJ7"
                     /translation="MSEADEDEKYSTSFTYKDGSIANVFSSVNTKTVNRHFKWMNDYG
                     IDGVFFQQFASNLKSNAQKLKANDKKVFDNIIEGAKANNNRLVSIMFDLSGANKNATM
                     VDDIKAYWQELVNEYSLNDNSNKHLLTYKQKPVVAIWGVGFNRTDSYDLDDVQALITY
                     FKNDPTYGGCTVLLGVPRSWRTPGEGDAVNNTQLHTVIKSADIVHPWTPGRYSNISGI
                     DSHKSIIIADKAWCDAENLLYMPVVFPGFSWQNLKKSKGTYSSLNSIPRLKGNFLWRQ
                     LYNAVEAGAQTIYVAMFDEIDEGTSIFKVENNPPSNPLNQFTNYEGLPSDYYLWLTGK
                     GGEALRGEINLTVNQPAYPNLPEITHYYADEFGDDTNSGTSPGTAFSTVEKAYTFSNQ
                     GNTISISGNVIHNSKISVQKSINFVGTNNATLSPDANKQGTDRLFHISKPDLNVSFSD
                     ITFKGNKESSINGGAINMNANSNLTFTNSIFNDNSTTGADKSGGGLFFSEGNVTIINS
                     IFKNNLARGNGGAISGSGDGNLTITGSLFINNTAANINKTDGNGDKANGGAISIFGDG
                     RKVIMSKNTFYNNEATFQGGGLYFGGLNATSSLENITVFGNKVTLTSAETGRAGGIRI
                     EGNRNFEIKNALLYDNHLGDTEHPKSDINIISGVQLNFINSLSGISEGFASDDTYDSS
                     KIDAVLASSNLRFNETSGKVEYDEAPNGDDTPIDFGSDGNDAGAWNSMFVLSLNENEV
                     SDEEFSIYYNKTIKNIKIITSFTSLMKVTIYNINGSQVVLKNQMYSNDEIDISSFESG
                     VYILKANIEGKYFLRKFILY"
     gene            complement(30701..32074)
                     /locus_tag="S3_860_0018"
     CDS             complement(30701..32074)
                     /locus_tag="S3_860_0018"
                     /codon_start=1
                     /transl_table=11
                     /product="sulfatase"
                     /protein_id="CBL88233.1"
                     /db_xref="GOA:F4MNJ8"
                     /db_xref="InterPro:IPR000917"
                     /db_xref="InterPro:IPR017849"
                     /db_xref="InterPro:IPR017850"
                     /db_xref="InterPro:IPR024607"
                     /db_xref="UniProtKB/TrEMBL:F4MNJ8"
                     /translation="MTLKNILILLLFIGGSLAGQAQKPNIVFIMTDDQSSIPLRSSDN
                     QNQSRPFGFNGDSKVHTPIIDNLASNGMVFNNAFVSSSICSPSRYSILTGKYAGRSEG
                     TSFINNFPLGNLSRIANNIELEENKTNVPKQLQNAGYKTAFIGKSHIIDHNVLESYTG
                     GNNGFMAYSKTADPYTSSVSDAMKFNHDKWANRMKEFGFDVVDAFYAANLRELKNDAL
                     NVHNVEYNNKAVLDFIENSDNDPFFVYYSETIPHGPSPYWRRNGEYYAGLDADINITS
                     QGVLTQDYSYLPTRDQIKNEINGIAGKDIRHAWLRWFDHAVGAVVDKLREKGKLDNTL
                     IIITSDHGDFNKGKSTNYEGGIKVPLMMYWKNGISTTGTYDELVQNIDFAATFLDLAG
                     VDISNSEIDGKSLKEVITNNSKIPVHDHLFFELGYSRAIRTKDWKYVTVRYPEGVNTK
                     NCKWRNF"
     gene            complement(32167..33006)
                     /locus_tag="S3_860_0019"
     CDS             complement(32167..33006)
                     /locus_tag="S3_860_0019"
                     /codon_start=1
                     /transl_table=11
                     /product="hypothetical protein"
                     /protein_id="CBL88234.1"
                     /db_xref="InterPro:IPR003368"
                     /db_xref="InterPro:IPR011050"
                     /db_xref="InterPro:IPR012334"
                     /db_xref="UniProtKB/TrEMBL:F4MNJ9"
                     /translation="MKSNSAATKGGAIYSGSANFTITGSTFYENETIGIGNSDGGAAF
                     NVAGAGSTNSITNCTFYKNTTARANQDYGTIRTDNGNTTVSNSLFYDNKMENGEAGPS
                     DWGSSPNGTQTFETSIAQWISTNIDNQDEGTGSITGIKGGAGTPANLTSSNLTFNSTT
                     GKVEYDAVDEGVDSPIDFGSDGNDVGAWNSGLTLSLEKENFLATKLSVYYNSASKNLE
                     VLHSITAPISLEVYTILGTKVLSLNNVNAKQSINANHLNTGVYILVGKTPEKFFSKKF
                     LIN"
     gene            complement(32996..33610)
                     /locus_tag="S3_860_0020"
     CDS             complement(32996..33610)
                     /locus_tag="S3_860_0020"
                     /codon_start=1
                     /transl_table=11
                     /product="hypothetical protein"
                     /protein_id="CBL88235.1"
                     /db_xref="InterPro:IPR006626"
                     /db_xref="InterPro:IPR011050"
                     /db_xref="InterPro:IPR012334"
                     /db_xref="UniProtKB/TrEMBL:F4MNK0"
                     /translation="MKKIILLTLLFIAFTGFTLIAQNTVYVSATGAGTMDGTSEANAY
                     GNFGFALVDINSVGDKLIVIGTVTVGAATIWDKNFAFTIEGKDATSTITGNGGTSRLF
                     TLNQPTTIDVTFKDLTFSNYNTDLAGGGVLLSNNAGATVTFDNCIITGNSVSNGAGGG
                     AIFFANGNLTITGTTFKSNTSTDEGGAIMGLSGTIAITNSVFEK"
     gene            complement(33758..33934)
                     /locus_tag="S3_860_0021"
     CDS             complement(33758..33934)
                     /locus_tag="S3_860_0021"
                     /codon_start=1
                     /transl_table=11
                     /product="conserved hypothetical protein"
                     /protein_id="CBL88236.1"
                     /db_xref="UniProtKB/TrEMBL:F4MNK1"
                     /translation="MNKKIDSKQHQEEINRKEALKKIGNYGKYAALTALGTYMILNPQ
                     KAQAASPTNPGDGF"
     gene            complement(33964..36672)
                     /locus_tag="S3_860_0022"
     CDS             complement(33964..36672)
                     /locus_tag="S3_860_0022"
                     /codon_start=1
                     /transl_table=11
                     /product="conserved hypothetical protein, secreted"
                     /protein_id="CBL88237.1"
                     /db_xref="InterPro:IPR003368"
                     /db_xref="InterPro:IPR006626"
                     /db_xref="InterPro:IPR011050"
                     /db_xref="InterPro:IPR012334"
                     /db_xref="UniProtKB/TrEMBL:F4MNK2"
                     /translation="MMMKNTILTICLSLFLAGGLFSQQTVYVAATAAGNNDGTSEANA
                     YGNFATALVDINSTGDKLIVIGTVSVGSATIWNKNFAFTIEGKDATSTITGNGGTSRL
                     FTLNQTTTIDVTFKDLTFSNYNTNLAGGGVLLSNNAGATVTFNNCIITGNSVTHAAGG
                     GTIFFANGTLNIIDSSFENNTSSDEGGAIFANSGTITITNTLFKTNSAATKGGAIYTA
                     NGDFTITGSTFYDNETTGAGGGSAFYVAGSGSTNSITNCTFFQNTTANTNQDYGTIRT
                     DNGNTTVTNSLFYDNKTNNDAGVVSDWGSGPGGTQTFTNSIAQWISTNIDNQDEGAGS
                     ITGIKGGTGTPADLTNSSLSWNATLNKVTYTAPDALTNDTPIDFGSDTEDVGAYDSKI
                     NIFIGGTTGSVEGWTTATNWSNGVLPSATDNVAILTGKNCNLPISTTLNDIKITSLLR
                     ITSNQGLVVNGDAIGTGTVRYSRGLTNDADNTKAWHLVASPVVGEEFDAAYADINDIA
                     TGTGSNRGIATYDTGSTGAAAWSYFTGTTITTTSGQGYSMKITPDAITSGGGEYADGF
                     VVFEGTLNDTDVTTPALAAGFNLLGNPYTSFVNSGVFLSDAANSATGMDKTQMWVWNS
                     NTETYHVKTAGEAFVLAPAQGFFVNSTNTAAVTFSKTNQATTGGAFQKTARTEIKLLM
                     TDGTNERFAKIYLADTATTGFDSGWEGEVFGGIANNIDVFTELVSDNQGKKYQVQSLP
                     ISEMESTVIPVGIISEAGKELTFSMTGVNIPSDVKIYLEDRVANTFNELTESKTFKVT
                     LSEALNDVGRFYLHASKSALNVNDALALNGVSMYKSNATTLKVVGLPNGTSNIKLFNI
                     LGKQVLNTSFIANGVKEITLPKLAMGVYIVQLETETSKLNKKIVLE"
     gene            complement(36826..38139)
                     /locus_tag="S3_860_0023"
     CDS             complement(36826..38139)
                     /locus_tag="S3_860_0023"
                     /codon_start=1
                     /transl_table=11
                     /product="hypothetical protein"
                     /protein_id="CBL88238.1"
                     /db_xref="UniProtKB/TrEMBL:F4MNK3"
                     /translation="MKALSISFLMVVFTTTVLLSQSKHAKTSNYLSYKGLVMAGYQGW
                     FRATNDGSKKGWGHYGRNNKFDFENNTIDFWPDVSEYKKTYKTIFKYEDGTNAEVFSS
                     VDKSTTDLHFKWMKEYGVDGVFMQRFFGVTRNHTKTNKPQDIILKNALSAAKVNNRAI
                     AVMYDLSGLKGTGEDCSSIMEDWKMLVDELKVTNQGENQNYLYHNGKPLVAIWGVGFP
                     DRPYDTRKIGINRLIDFLKNDPIYGGCSIMLGVPTYFRDLDKDCLPDPYLHTIIESAD
                     IVLPWMVQRFTPLVHKVGDHLRDHIIADLKWTKERNIDYVPVITPGFSWRNLSLSKPN
                     LSRYSAYGAIPRLGGRFYWDQMSNAILAGSEMIYVAMFDEIDEGTAIMKVSDTPPNSD
                     KAHFVNNDGVPSDHYLWLTGLGAKMLRGEMPLRLELPKRKVNKRK"
     gene            complement(38255..>40798)
                     /locus_tag="S3_860_0024"
     CDS             complement(38255..>40798)
                     /locus_tag="S3_860_0024"
                     /codon_start=1
                     /transl_table=11
                     /product="conserved hypothetical protein"
                     /protein_id="CBL88239.1"
                     /db_xref="InterPro:IPR015915"
                     /db_xref="UniProtKB/TrEMBL:F4MNK4"
                     /translation="VFVMFPIAILSQEYGLNFKGQSYLLDERTGLEISPNEYIKVKNE
                     FEVSFGLKLDFKQKGNGFGYVFRIISKENKNIDLLLSGFQTKSLILVFGDTQTTLPID
                     LSDIHKNHWFDIKIKFFLNKNEIQFSASNSKPVLKTVAFNSQESFKLFFGANNYKEFS
                     SSDVPEMNIRDVKLTKNGSLFSHFPLNQCGGNTTSDVLKHTQAILKNPNWILCRHQNW
                     NLNFSSITEGVQLVASNEEKGIIYLLNETSVLTYSTQDNTIKRTPYKNGKIDLTLAHR
                     AIYNTNDNQIYIYAADKELYSYLNLETGKWNNLEIFSKKTGKLIFQKHNNVFNPSDNS
                     IYMLGGYGQYKYNNIVRKLNLKDSTWTNLPTNDSIFKPRYLAGSAIFKDSIYILGGYG
                     SASGSQVTNPHSYSSLIAFSIKSKRFEHKFNIINPFSNDMVVANKMWINPDNRDYFAL
                     VSDKIKYEGYLKLLKGNLDNNSTTIVGDSIPFKFLDIKSVANLYYMPNQKKLVAYNSF
                     LNKENKNEFSINSIDFPAIKMPVKTAKSTNYWYWIFGGVTIIGLIVLYVVKRKKRIQT
                     VPEIKDRKVAFPDLERKEIGKNEVEEKDLDFKPIEREFKYQIIFFGGFQVINKNQEDI
                     TGKFSPLLKELFLLIWMYTFKNNKGISSSKLIEFLWYDKPTRSAQNNRSVNITKLKNL
                     IKDVGDCKIDKETGYWKINHNYKELKTDYYEVIQITKNKKNINRDRIDHLIKITQKGP
                     FLSNLNYEWLDSFKQDVADAIIETLIDFAESFDFKSDPDFILHLCDCIFNFDSINEEA
                     VIFKCKAYNYKGNHSLAESTFKKFQKEYKLLYAQDFKYSFQEILENKNK"
     gene            41284..42120
                     /locus_tag="S3_860_0025"
     CDS             41284..42120
                     /locus_tag="S3_860_0025"
                     /codon_start=1
                     /transl_table=11
                     /product="oxidoreductase domain protein"
                     /protein_id="CBL88240.1"
                     /db_xref="GOA:F4MNK5"
                     /db_xref="InterPro:IPR000683"
                     /db_xref="InterPro:IPR006311"
                     /db_xref="InterPro:IPR016040"
                     /db_xref="UniProtKB/TrEMBL:F4MNK5"
                     /translation="MNSRRKFIKQTSLISAGLSIIPSMSFASNARTSGKKLRVGFIGV
                     GLRGTNHVNNVLLRSDVEVAAICDIDSKRIKIALKMIADSGGEKPVVFGNSDFDYRNL
                     LALKDVDAVIISTPWLWHTKMAVDSMRAGKYTGLEVSASNTLEECWDLVNTHEETGAH
                     LMILENVNYRRDILAVLNMVKQNVFGELLHFRGGYQHDLRFVKLNDGKTPYGKGAEFG
                     DKGISESVWRTQHSLLRNADVYPTHGVGPIAVMCNINRGNRFVSLTSHATKAVGLNRY
                     IK"
     gene            42151..42642
                     /locus_tag="S3_860_0026"
     CDS             42151..42642
                     /locus_tag="S3_860_0026"
                     /codon_start=1
                     /transl_table=11
                     /product="oxidoreductase domain protein"
                     /protein_id="CBL88241.1"
                     /db_xref="UniProtKB/TrEMBL:F4MNK6"
                     /translation="MKFKQGDIITSTIETAQGETIIITHDCNSSRPYSLSFRVQGSNG
                     LWEKDGDRIHIDGQTEAHQWDDYKKWLEKYDHPLWKKFGEHAQGAGHGGMDFFVINAF
                     VESAKENVAPPMDAYDAAAWSAITPLSEASIENNGAPQKILDFTRGMWVKRKAYNWIK
                     DTY"
     gene            42980..43138
                     /locus_tag="S3_860_0027"
     CDS             42980..43138
                     /locus_tag="S3_860_0027"
                     /codon_start=1
                     /transl_table=11
                     /product="hypothetical protein"
                     /protein_id="CBL88242.1"
                     /db_xref="UniProtKB/TrEMBL:F4MNK7"
                     /translation="MFFIFLSPFFFSRVKLYENHTNIFIYNVPIFSVLNLFLKVIKKN
                     AKKSIVRL"
     gene            43568..44932
                     /locus_tag="S3_860_r0001"
     rRNA            43568..44932
                     /locus_tag="S3_860_r0001"
                     /product="16S ribosomal RNA"
ORIGIN      
        1 cacatttttg atatttcgtt aattaaattt tgttgtgctt ctggcaaggc taatgttctt
       61 ctatctccag cttctgtttc gccaactttg gcacttaaac caactgttaa aacaacagca
      121 tctgcatttt tggctgctat ttttgctttt tctaggtatt gaatattttc ataatcccat
      181 cctatcctta aatttgaaat atgaccacca aagctagcgt actttacttc tagttcatat
      241 tcttttcctt tttctaattt aattttacct gtattattcc aatcaattct gcttcctttt
      301 ttattttctg caatcaattt tccatcaata aaaatctttg cgtttccaga ttcgtttcta
      361 acttcaaaag aataatcact tgtagctggt acttttaatg ttgatttaaa tgctacagaa
      421 aatttatatt tatcattatt cttagcagta ccagcttcag gaatttctaa tcctcttccc
      481 caattataag ctaatttttt gtttacttct tttttaaaag gatcaccttt aaaaccaaca
      541 ttgttataat aagaagactc aataccttct ttattatcta ctgatagata tttggttggt
      601 attaaaccat aaccagattc cgcgtaacaa ccaggttcat agctaacttt aacatcttta
      661 cctacattat ttttaatccc taaaaatgga gtaattatac tttcttgttt tgatgctatt
      721 cttgcacttc cacctccttg aaataaacca atatcatatt tgtcattgtt aaaatgtcct
      781 ccataatttc catttgggcc aattacagca atatttttaa ttttattaat attaaaagga
      841 agtgtgttat tttcgttttt aagtaaaacc attgcttcag aagaagctgt tcttgccatt
      901 tctaaatgtg atttagaacg tataatattt ttatcataca ttgggccttg gtcaaaagca
      961 ccactccaaa aaacaacgcg caacacattt ttaaccattg tgttaagcac atcttcgctt
     1021 actttattat cgtttacagc ttttaacaat ttattgccat accatcttgg tcttggcatt
     1081 tctacatcta gtccattatt tgcagaagct gcagtagatt gtgttccaga ccaatctgaa
     1141 agtacaaaac cactaaaacc ccattctttt cttaaaactt gatttaaagt aaaatcgttt
     1201 tcgcaactat gcacgccatt aactttattg taagcgccca taataacttg ggcatctgca
     1261 tcttttatag cagtttcaaa acctggaaaa taaatttctc ttaatgctct ttcactaacc
     1321 tgaacatcta ctttgtgtct atttagttct tgattgttaa cgatatagtg ttttagtatt
     1381 gctgcaattt tttcgctttg aattcctttt gtgtaagccg ctgctatttg tccgtttaaa
     1441 aaaggatctt ctgtaaaata ctcaaaactt ctacctgttc ttgggtctct aataatattc
     1501 attgcaggcc ctgcattaga cattgcgcct acagcattca tttctttacc aatagtagaa
     1561 gtgatttcct ttactttatc tacatcccaa gttgcagcca tagcaataga aacagggaaa
     1621 taagtacctg catctaaagt gatgcctcca tttttatttc ttcttctcat tttcatgcca
     1681 aaaggaccgt gtgcaattac aaaatcagga attgataatc tttcaatgcc attaatagat
     1741 tcttgattat tgcttaaaat acctcctgta acataattaa ctttttcttc taaagtcatt
     1801 ctaggcaaca aatcgttaat tcgttcttct atttttaact ctgaattttg atacggtaat
     1861 ttttcttgtg cctttattgc attactattt agcattaaaa aagaaaacac aatgcatact
     1921 gtaagtttat tactaattat tttcatttag tttgtttttt attttggcat tatggcattt
     1981 ttaccccatt ctttgtttgg taattcaccc aagtctaatt ttaaagtagc accctccata
     2041 atttgctgat gtgaaataaa tggcgagaaa atctctttcc cgtttataaa tgctttctga
     2101 atgtattttt ttcttttgct agaacctacc gccacaaccg taaacgtatt tccattttga
     2161 agtttgatag ctattttttc gaaaattgga cttgtaatgt tataataagg cagtcctgga
     2221 gttacaggat agattcccat tgaagtgaaa accacaaaag cagtcatgcc accaccatct
     2281 tcatcccctg ggattccaaa aatgttgtct ttaaaccaaa cgtctaacaa gaagcgtgta
     2341 cgtttttggg ttttccaagg cgcgccaaaa taattgtata aatagggtat atgaaaagaa
     2401 ggctcattac ccatagaaaa ctggccaacc atccccgtag aatttgaacc attaacaaaa
     2461 aagtcacttt ttctaatgcc caaactttct ctaaataatt gatctaatct attttgtgcg
     2521 gcctgtttac ctcctaataa attggtgagt cctggtatat cgtgttgtac actccaagca
     2581 taggtccaac cattattttc gtcataatac tctctatagc cttttccacc acccagtttt
     2641 ggattgatat ttacccaatt tccttcggca tcttttggca taaacaatct tttttcagaa
     2701 tgccataagt ttttataatc gtttcctttt ggagacagtt ttgaatagtc ttctgttttt
     2761 cctaattcct ttgcaagttc tgacactgcc caaaaatcat aactgactcc taaagttaca
     2821 gcaacaggtt gtcttttttc aaaaccatct acatttgcaa ccgtttcttg ttctcctatt
     2881 ttaagggatg gaaaatagcc gttttcgtga tagaaatcgt ctaaagcgcc tcttggattt
     2941 ccttgcctcc aaggaataaa tgtgccttcc attaggtttt ttttgattcc ttcatacgct
     3001 ttttctacat catatttttt caaccctttt ctgtagccat caataaaaat agcagaagaa
     3061 tggtaggcgt tcatacacaa atgatttcca tatacctgcg ggaatgttgg catccaacca
     3121 ctttgctcat acattaatat gtacgagttg agcatttcgt tttctaaagc tgggtttaaa
     3181 atagttcgta atggatgttg cgctaaatag gtgtcccaaa cccaatcatc tacataaaaa
     3241 ggacggtcgc ttttatgtac ttttttatcg tatccactat aatagtatcc atattcattt
     3301 acatctacca tgcgttcata cgttctgtat agtgatgtgt agaatgttct tttttgcgcc
     3361 gttgttcctc cttcaacttg aatttgattc gttacttgat cccaagcttt ttttccttct
     3421 tttgtaacat cctcaaacgt attattttta atttctttat tgaaattttc tttcgcttgt
     3481 gcatcactga tataagaaat agcatatttt ataagcaagg tagatgctgc gtttttagct
     3541 gcagaaattt gaagtttatg agtgttaaat gtgtagttga tgttttctac aggcttattt
     3601 ttttcatcta cgatctcacc atatatatac actgtaacag tatttacaac ggcatgttct
     3661 cctctcgttg gtttgcttct tttttcttga atggtaaatg aatttttacc ttcagaaaac
     3721 tgcatgtctt tagtgccttt tattaaaaag tttttttgta ttccctctgg gaaatctact
     3781 ttataaatcg ctgatttttt agaaggggtg aagctaactt taatatcatc ttctattaaa
     3841 tacgaagaat ataaccaagg atgtactatt tctaaatcgt gatctatagc catcccttta
     3901 ttccaggaac tgttttttac gtcccctaaa gtcgttttca tttgtagaat cccttgtcgt
     3961 ctgtgtgcgg gaacttgaaa aggaaacgct tgaaccatgt ctgaaatata atcctgtttt
     4021 acaggaaaca ttctcagcat ttgattgggc aaatgaatgg ttgggtacgt tggcactaga
     4081 aagcgggaca cattaccaat ggttggatct atgtatttgg tattgtcatc agttgcttga
     4141 gcaaaggaag ttgtaatact taaaaccgat aggagtacta ttaaataatt tttaaccatt
     4201 tttattataa tctgttatag gaacaaataa aacatcaatg gcttaattat tgattaataa
     4261 agaattaatt aggtggcaga aactataaaa ttaatttatt tttttgcggc tctttttgct
     4321 tttctatagg caattagaag cttgaacttt tctataccag ctaacgctct taaatctttg
     4381 ttgtatgctt tttctacttc tttagctttt aatttaaaag tttctttatc atctgcgtat
     4441 tcttttctca aagctctttt attgttgttt ctatccaaaa ttaattctag aagctttgca
     4501 ctttgatctt catcaaactc cataacttta gacagttttt ctgttagctc taaagctttt
     4561 tgattttttt gcgcttgagc tactgacaca gtcagaagaa gaaggattac aattattttt
     4621 ttcatgttgt ttaatttata attttattca aataaaagag aatgacatta atttactatt
     4681 aatattgaat taactaagta ctatttatta ataataaact tctaatactt ttgcattatc
     4741 tgctttcaaa gtaatgttat ttaaagttgc tggtactaat aacgtttcac cattatttat
     4801 tgtgtaggtt tcgccttcag aaataacatt aactgttcct tctacacaca tgtaaataat
     4861 aaacgaatct atggcagaat aatctttttc tattatagaa ttaatatcta gaatattagt
     4921 tctaaaatag ggtgaatgca ccaatgtatt agacacattc ttttctagag aataatctgt
     4981 tttataagta tcatgcactt cataatcgat gacatcaatt gccaattcgt tatgcaactc
     5041 tctttttgca cctatttttg catcgactct atcataatcg taaatacgat aggtaacatc
     5101 cgatgtttgc tgaatttctg ctaacaaaac acctgcgcca atggcatgta cacgccccgt
     5161 tggaatataa aaagtatctc ctttttgtac agtttcatga tgcataacat caagaatcgt
     5221 attattttct aaatgtattt tataactgtt cgtgtcaatt ttttcatcaa atccgacaat
     5281 cagttctgca tctttatccg cttgcattac ataccacatt tcatttttac caaaagaatt
     5341 gtgacgctct tttgcgattt cattacttgg gtgaacctga attgaaagtg gtgttttggc
     5401 atcaataaat ttaattagta aaggaaattc ttcaccgaat ttttcataga ccgttttacc
     5461 tacaaagtct tctttaaatt ccattgttaa atctcgtaat gtatttcctt ttaaaacgcc
     5521 tttttcgacc acagtttcat cgccagaaac atcagaaatt tcccaagact ctccaatatt
     5581 tttatcttta tattgcttgt ttagttctgt ttttaatttt tctccacccc aaattctata
     5641 tttaaataat ggtgtgaatt gtaaagggta taatttcatt tggaaggtat tatattaatt
     5701 ttcgttttga cacgccatcg taatgtttag acttgttttt ttgtaaccat tctaaaagat
     5761 ttgtccttaa ttcttttgct ttctcattat atttttctct atcaggattt tcccccaata
     5821 aattatttat ctcttgaggg tcatcattca aattaaacaa aacatttaac acttttgaat
     5881 cttctgtata cggaatcatt aatttccatc cgtcttttac aatcatataa ttgggggacg
     5941 ttggccctct ataatcccat tcggttacca catagttccc atgattcgtt tgtgtatgct
     6001 ctatcaaatc gcgtaaactt tctccatcag atttgtaagt acccacttgt aaataatcca
     6061 taattgtggc aaataaatct acattagaaa catagccatt cactgtagtt tcttttttaa
     6121 tttcattggg cattttaatc attagtggaa catgagacga ctcttcatag aatacatttt
     6181 tttcgcgcat tccgtgtgct cccaacattt ctccatgatc acttgtaaaa attaccatcg
     6241 tatgttttgc aataccttca tcttctaagg tttccattat tttccctatc caatcatcta
     6301 actcagtaat taaaccataa taattagaaa tcatatattt tatttttttt tgatccgcaa
     6361 actgtgttaa tttttttcta ccattggcat ttttgtatgg agagtttgcc atgtcatcat
     6421 cgatactttc tggaactttc atatcctttg caggatacat gccataatat ggcgcagaag
     6481 gaatcattgg tgcatgcgga aaatgaaaag atgtggttat gctaaacggt ttatttttta
     6541 aacgttctat tgcctctatg gtctttttgg cataaaaagc agtgatggtg tgttcttttg
     6601 gaattgatga ttttccgtga aaatttggtt gcgaaaactt tttattttct tttttaactt
     6661 ctgcatatgt ttttccgtaa ttgacatcta atggatcagg cgtatagggc cttttggtaa
     6721 aattgtctaa taattcgcca gagtttggtt ctctttttgg aaatacagcg tttaaataat
     6781 cctggtacat ataactctgg ccgccatgct caaacatata tttaccattt tcagcgtatt
     6841 tagtttgatt tttataaata gctgcatgcg aagttaaggc gtgccatttt ccataatatt
     6901 ctgcatgata tcctttttct gttagaatct catcaaacgt tttcatggtc attacagctt
     6961 catcatcgta ataataggtt tttttatttg tgtttacacc attggtgttt atggttgttc
     7021 ctgttaaaat acttgatctt gctggtccac aaacagcaac aggagtgtac gcatttttaa
     7081 aataagctcc ttgtttcgct aacttgtcta aatttggagt tttcacaatt gggtttccag
     7141 caatacttaa ggcatcatag cgttgctgat ctactataat aaagagtaga tttttaggcc
     7201 cttcatttac aactgtattt tgtgcagctg tgttttttgt tttacaacta aaaataagag
     7261 ttacaattaa gattattaaa acgtatttca tttcgggttt agcttacttt cttataatta
     7321 agtcttcgat gcttaaatct ttcatcggca atgttatatt catagataac gctattattt
     7381 tttcgcatat aaaatatttt agtctttcca tttactttaa aagttatcga gtctttctct
     7441 aaagtatatg taaatatttt tgtgctatta tttttagaat ttaaaagaga cccttgtttg
     7501 ttttcattta atgtgataat gaaattttta aacttccaag cgcccagaat atcttcttcc
     7561 gcaatggatt ctttaggata cataccttga agtcttttat ctaaaaggac ttctatttga
     7621 ttcatatttg tgttttctaa tttaaacgct tcgataaaca atttggctat ttctaaaaca
     7681 ctattcttta gtacttctgg ataagaagca tttaaacagg tgtgattgat gttatcatat
     7741 aaaaccactt ttacgttgcc gccttttttc ttgatttgtt cagcaaattt ttccgtttgt
     7801 gtgtaatggc ataagacatc ctcttttccg tttaacaata aagtactggg gggattctcc
     7861 cttaaattat aaaatgcaga tgctttttta ctttcctttt ccgtcgctaa tccgtataat
     7921 tctcttgctt tttgacttgg aaacgttgat ctttcctctg aatgttctgc taaattatac
     7981 atgccttctg cacccactaa tagtttacag tttttatatt tttgagccat catagccgct
     8041 aatgtagacc ctgctgaaga tcctccaaac ccaattcttg taaggtctgc attgaatgta
     8101 tctgcatttt caaaaaacca ttgaacagac gcttctaagt cttgtatagc atccgtaaat
     8161 gttgcattgt tgcctttaca tctatatgcc aatcctacat aaatgatgcc taattgatcc
     8221 gctagatagt tagcatctgt agacaatctt gctggtggta caattgttgg agtaccgcca
     8281 ttccatccac cgccatgcac aaaaaaatat acagggtttt caccaatagt gttttttggt
     8341 agttttattc gaataggaat atcatatcca ccagcttttg tagcgatagt atctattgtt
     8401 ttttgagcag cactagttaa aacaaaacag cacgccaaaa ggattcctaa tgatttcata
     8461 gtttttttca tattaattta caaactcagc gtaaggtcgg ttaggaaatg acttcaaact
     8521 ttttgtcaat agtattttta gttcttctgc tttttctcgg ttgtcttcaa aaatattttt
     8581 agtttcacga ggatctttta ctaaatcaaa tacttgatct gcatcaaaat aaaaagcact
     8641 gcttttggat gcaatattcc ccaaatgacc atttcttgtg taataagggt attgaagttc
     8701 ggcacctttc catcctttaa atgttaggcc tttatttatt ctattctgtt tttgtttatc
     8761 atatcttaca gaaatatatt tccagtcttt cgtcatcaca cttcttgcat aaccaagctc
     8821 aaaaaataaa taatcgtgca ctggtttttt agttcctttt aacacctttt ttaaactaac
     8881 accgtctaat gttgatttta cattctttaa tttaacccct gctagttcta aaaaagtagg
     8941 tgtaaaatca atattttgaa ctaactcatt atagtcttgg ttcggtttaa ttccatttgg
     9001 ccaatgcatc atcaaaggaa cttttgttcc actttcatat aagctcgttt ttccaccgtt
     9061 gtagttccca tgatctgatg taattataat aatggtgttt tcataaatac cttctgcttt
     9121 taatttatct acaacagcgc caaccgcatg atcaaaccaa cgcaaccaag catgggctac
     9181 ttttttatca aggtttttga cttcttcttt gatttcttct ctagtgggta agtaggagta
     9241 atcggcatct accaaccctt gtcctgtaaa ctttggattt gaatctaaac ctctaaaata
     9301 ctttccattt tttatattat agggtgctgg accatgagga accgtctcac tgtaatacaa
     9361 aaagaaagga tcatttttat tttcgtcgat aaactccaaa gccgctttat ttttccattc
     9421 tacattatga acatttaaag aatcattata gagttctctt aaatttcctg cataaactcc
     9481 attggcataa tcaaaaccat attctttaat tacttctgtc catttttgat ggttttcaaa
     9541 cattttttta gaaacttctg gatcatttgg atctgcattt tttgcgtagg tctgaaagcc
     9601 atttttttcc caattttttt tattgttaac gatattatgc tccacaatat gacttttacc
     9661 tacaaaacct gttttatacc cttcttcttg taatagtctt ggtaaattgg atttgtcttt
     9721 ttctatttct gtattatttt ctactcttgt catagttcct tcaggatgca ttctcataaa
     9781 agctgggcct tcagaccttc ctgcataacg tccagttagc attgtatatc tacttggtac
     9841 acatacagag cttgatacat atgcgttgtt aaaaatcatt ccattttttg ctaaattgtc
     9901 tataattggc gtatgtactt gtttatcacc attaaaccca aaaggacgtg attgtattct
     9961 tttctctgaa tctaaaggaa caacagcact ctgatcatcg gtcataataa agatgatgtt
    10021 tggcttttta gtgttttgtg caattgattt attattatta attagtatta aaaagaatat
    10081 aaatccaatg gttttgtaat tatgaaatgt catttgtggt tatttatttt tgttacttat
    10141 ttcttgcatc ccaattccgg aaacttgtgt tttaaaatct gcataaaacg ttctaagcag
    10201 cgctattttt tcttgatttt tctcaacatt aattccatta tttagctcta aagggtcgtg
    10261 tgttctatcg aaaaacatat ctccaaattc tctataatct cgcctaggat ttacaggatt
    10321 tgacttcata atccccagtt tttcattttt accgattact gtggcttgaa accaactttc
    10381 agatacgata taatctctgt tcagtggttt ttgttttaag agtaatttcg cgagtgatat
    10441 gccctcaaaa ttgtattcca aatcgggtgt ttttaagtct aaaacatcga ttagagtagg
    10501 gataatatct actaaggtta ccaattcagc agtgtgtttt ccttgtagtg tttttcctgg
    10561 aattctaatc attaagggaa tgtttaaaat atcttcataa atattatgac cagcagcagc
    10621 tttctctacc atgccatggt ttccaacaaa atcgccatga tctgtggtat aaataatgat
    10681 cgtttcttct gtgatgtttg ctttgtctaa agcttgtaaa atctcgccaa cgtaatggtc
    10741 tacttctgta actaaggcgt aataggctcc aatataatct ctccagagtt gttcatcttc
    10801 aaaagcctta tccatgttcc atactttgtt ccctccattt ctttggaact gtaataaggg
    10861 tggcaaatct tttgtgggtt ggtaaaaact ttcgggcatt tttataccgc tttttaattt
    10921 tgtacccttt ccccattcgg agacatcata catatccatg aatttcttta ctggagtgta
    10981 gggttgatga ggcctgtaaa aagaagaaaa acaaaagaaa ggtgtatcgc tatttttttg
    11041 ttgatcaatc atagtaatgg tttctaatgc agtataagcc tccattgtat atccaaatgg
    11101 taatttagaa atacgtgtcc ctaaatcagc gataggtatt ttagcgttcg catcgtcact
    11161 atcaatgggt cctttcccga attctgcagc ccaatcataa gagaattcac tttgatagcc
    11221 ttgtgttgta acccagctta aatagttgcc attatcgcct tcttctgcgt gtacctcttt
    11281 tttaacatcc caacctttgt ctccaccccc ttttaaatgt ctttttccaa aagtataggt
    11341 tttgtatcca ttgtatttaa aaatactagc taacgaagtg gcttgatctg taacagaagt
    11401 ttcttcatta ttattcatta atcccagtgt tctaggatag agtcctgtca ttaaagacat
    11461 tctagaaggg acacaaacac ctcttgttgc ataggctcta tcaaagacca cagattcagt
    11521 agatagttta tctagatttg gagtaatgac atctggatga ttttcaaaac ccattgtctt
    11581 tttgttatgt tgatcggaaa aatagtaaca acacatttgg tttcttcttg tgtttagttt
    11641 gagttgtaag ctcatttttt agacttgcaa ttaaacatca acaacaaaca accaataatt
    11701 agtgttatta tttttatttt tcattttaat tattttttcc aaatttcctt ggatgacttt
    11761 tctataattt tagttaaata ggtctttgct ttatcaacaa ctgctgtttc tgttttagca
    11821 agatttgtag attccttttt atctttagtt aagctaaaaa gcatttcagc attcatcttt
    11881 ctttttgtgt ctttattttt ttcttcaatg aatttccacc cttcaaaacg aattgctttt
    11941 ctgccttgcg catctctatg cactaaaggt ggtctttcat aaaatttatt gggatttaat
    12001 aaagcttttt taaagctata actatccggc gcatcttcta aatttaatcc cctatcattc
    12061 ccaatataat ctgccagaaa cccataaata tcaacagttg agactgttgt cttagaagtt
    12121 ttattacctt ttattttctt tggataattt acaataaacg gaattctaaa acctccatcc
    12181 caaatagtat gtttatctcc tttataatct ccattaattt gtaagccttt attgatggca
    12241 aaattttctg gcattatatc ttttttcttt ggaatatcgc caccattatc gctcgcaaaa
    12301 attataatgg tattttctct gattcctttt tcttctaaaa atgaaattaa attccctaaa
    12361 gaacgatcga tatcttgtat aaaatcgcca taggcacctg cattactttt acctcgcatt
    12421 tgtggacttg gagtaattgg atgatgcaca gcagcagctg cataatacaa aaagaatggt
    12481 tggtcttttt tcaagctttt catccactct atagatttgt ttgttaaatc atctgttact
    12541 tgctcagtaa ctctctgtgg ggcatcatat cctttgtatt gttttccata aaatgatttt
    12601 ccataagcag aaattttatc tgaacgcaac ccataaattt tattattttc tatatatact
    12661 ttatgaccgt catctaaatt attaggcaat gcaaaactgt aatccaatcc ataatctgtt
    12721 ggagcagggt atatatttcc taataaattc ttaaactttt cctctttaaa acctaaatgc
    12781 catttaccaa ccatagctgt tttatagcct aaagattgca tatactttgg taatgttttt
    12841 cgattaacat caattaaagc tgggtcattc atattaacaa ctcctttttt taatcttgtt
    12901 ctccaagaat attgaccggt cattaatgca tatctagtgg gagtgcatac agaacctgtt
    12961 gtatatgcat ttgtaaattt tacgccttct ttggctaatt tatttacgtt tggcgttttt
    13021 attaatgctt cggaagctcc gtaaacattg gtagacccat aaccaaaatc atctgcaata
    13081 aatacaatga catttggttt tttagattgt gcaaaagtta ttgagttact aaaaatagaa
    13141 actataatta tcaaatacaa ttttatactg ctttgcatgg tagttttttt ataacattat
    13201 gaactagtag attcatattt tttaaatact gtaaagccat accaagctat aaaggcaaag
    13261 cacaataatg gtaaaataaa tgaaaagttt acttctgaaa cccccataat agagatatct
    13321 gcaacaccat ttccaccagc atcaataata attccttgta attttggcat taatgcacca
    13381 ccaacaattg ccattaccaa ccctgctgaa cctactttag attgttcttc agacaaatct
    13441 cccaaagcaa taccataaat tgttggaaac attaaagaca taaagaaaga gatagccact
    13501 aaacaatata aaccaacaat actttgaata aaaattgttc ctaaagcaaa aaacatggct
    13561 aaaacagcaa aatacattag taattttcct gaactaataa aacgtaataa atacgttcca
    13621 atagctctac caatcgtaaa taaaacaaag gcagccattt ggtaataacc tgctgtaaca
    13681 ctactcatac ctataccttc tgcatattga taaatatagg tccaacacat tatttgtcca
    13741 ccaacatata agatttgagc caacactcca gatgtatatt tagagttctt acctaaagca
    13801 gcaaaagttt caccaatttt tggcatatct ccatctgctt tagactgtgg cattttactt
    13861 actagaaaaa ttacaaaaac aactgtaatg aacaatccta atgctacata aggatctcta
    13921 atcaccaata aatctgtagt tctaataagc gctttagagg cttcttcaag cgcgctaaaa
    13981 tcaacaatat catcagactg taagttcttt agaacaaatt gttgtgctac aaataatcca
    14041 gcaattaatc ccacaggatt aaaggattgt gctaagttta ggcgctgtgt agctgtttct
    14101 tttggaccca tagctaatgc ataaggattt gctgctgttt ctagaaaagc caaaccaaat
    14161 gttaatacat ataagcccaa acaaaagaat agaaagcttt ctgattgcgc ggcaggataa
    14221 aataataatg cgcctgttgc atataatgcc aaacctatta aaatacctac tttataagaa
    14281 tatttacgca taaacattgc tgctggtaaa gccatacaaa agtacccacc ataaaaagcc
    14341 atttgtaccc aagctgcttc agaattagat aattctaaaa cttttttaaa agcctgaacc
    14401 attggatctg taactgcatt tgcaaaaccc cataatgcga ataatgaagt gacaagaata
    14461 aaaggaatta agttctttcg aggtactaca gatatttttt ttaaatcttt catttttagt
    14521 ttcgttgatg ttagtcttta attatttagg cagattaccc attgtaaatt ccatttttcc
    14581 tccagcaatt aattgctcgt gcgtaaaaaa tgaagtttct aattttttcc cgttcaattt
    14641 agtagtttga atgtatttat tttcacgact attatttttt actttgatta caaatttctt
    14701 tcctgttggt aaattgattt ctacttcatc aaaaattgga cgaccaatcg aataggttgg
    14761 gtctcctgga ttaaacgaat aaaaccccat tgcattcaaa acataccaag cagacatttg
    14821 accacagtct tcatttccgg ccagtccatt aggattatta aaatacaatt cgctcataat
    14881 tttgtctgta acttcttgtg ttttccaagg ttgaccaaca aaattataca tgtgtgagat
    14941 atggtgactg ggttcgtttc catgcgcata ttggccaatt aatcctgaaa tatctccaga
    15001 aacatcatct ccagttaatt ctgaactcgt agaaaataaa acatctaaat ttttaataaa
    15061 tgtctcttta cctcctacta aatctaccaa accttcaaca tcgtgaggca caaaccaaga
    15121 ccattgatac gcatttccct ctgtataatc atcttttcta tgtttagaaa aacgaggatc
    15181 aaaaggctca cgccattttc catcttgatt tttccctctc ataaaaccaa cttctttatc
    15241 ataatattga gtgtattttt tggagcgttt cataaaacga ttgtaatcgt ctgtttttcc
    15301 taaatctttt gccatttgcg caatacacca atcattataa gcatattcta aggctttaga
    15361 aacagattca ttttctaaat cagcaggaat aaaatccatt gtctcattgt agagtttacc
    15421 tttcggcatc aaaatttttt tcacttgttt tgatggaaaa aatatatctg tagtatcata
    15481 tgttgatgcg tgaacaactg cttcataggc tttttttata tcataacctc taataccttt
    15541 agtgtaagca tctacaatta cgggaacgga atgataccca atcatacacc ctgtataatt
    15601 tccttgcaat tcccacattg gtaagacacc accttgatca tattttgtta aaagtgtatt
    15661 tataaattcg ttagttttat cagggtctgt aattgttttt aaaggattgt aggctctgaa
    15721 agtatcccac aacgagaaaa ctgtatagat tttttcttga tcagattgat gaattttccg
    15781 atccattcct ctgtatctaa aatctacatc agaaaacgta tttggactta tagaagtgtg
    15841 atatagccct gtataaaaga ttgttttctc atcttctgtg cctcctttta tattaatttt
    15901 tgataattct tttttccaag tttcgtgtgc ttcattttta actttgtcaa aatcccaatg
    15961 atcaatctct gcttctaaat ttttacttgc accttcatag tcaacagatg aaataccaac
    16021 ctttgctagt acttcttcac ccgcttttgt gttaaaggtt aatactgcca ctaatttttt
    16081 tgacgtcctg tttggtaacg tttctatttt ttttccattt tcaaaaaaag taattgtaaa
    16141 tggtttatta aattttgctt taaaaaaaat atcttgcgtg acagcccacc ctccagatcc
    16201 tttatagcct gctatttcag tatccgaaat taatttaaat tgatgatttg gtttgtgatc
    16261 tggataaatg gtatgcgata agtctataat gatacctgat ttaccttttt tattgaaagt
    16321 gtatttatga aaaccagctc tttttgaagc agtcagctct gctttgatgt tgtaatcttt
    16381 taataaaact gaataaaacc ctggagttga cacttcatca tcatgattaa atctagaacg
    16441 atatcctgta tctggatctt ctggagtccc tggaactact ttcgcttcac ctgaaaaagg
    16501 cataaataaa aaatcaccta aatcactaat acctgttcca cttaaatgtg tatgagaaaa
    16561 ccctaaaatc gaagtatctg tatgatgata gcctccacaa gcatcccaac ctaatgttct
    16621 agtatctgga cttagctgca ccattccata aggtgtcgta gcgccaggaa acgtatgtcc
    16681 atggccacca gtccctataa atgtattaac atattttgtg ttgtcaacag atttcttagt
    16741 tgttgttttt gtgattttac aaaaagagaa aatacctatt aatgaaagta atagtattaa
    16801 aaagtaactt tttatatttt tcataggtaa tctgttgtta atttttaaaa ttgtttggta
    16861 ttagagatgg atctgctccc caatttttat ttggatattt ccccatttct agggtaattg
    16921 ttgcaccatt cacaaggtct tcgtgtgtaa accaaggacc ttttagttct ttgccattta
    16981 atattgctga ctgaatatat ttattagttt cattacaatt tggtgcgttt atggtaaatt
    17041 ttttaccctt tggtagcttg atactgattt ttgagaataa aggacttccg atagtataga
    17101 ctggaatccc tggtgttatt ggataaaatc ccattgcaga aaaaacaaca aaagcagaca
    17161 ttcctccacc atcttcatca cctggaatac caaaaatatt gtctttaaac cacgtgttta
    17221 agagcattct tattttcttt tgtgctttcc aaggcgaatc tgtaaaattg tataaatatg
    17281 gaatatgaaa actcggttcg tttcccattg aatactgtcc aataattcct gtaaagtcgg
    17341 gaaaccttgc atttaatgca tacgtgcttc tccctaaatc ttctctaaac atttgatcta
    17401 aacgttcttc aaacgttttt cgaccaccca ttaattcttg caaccctaaa atatcttgtt
    17461 gtacattcca taggtaggtc caaccattat tttcatcata ataatctcga ccgcccattc
    17521 ctccatcaaa ttttggatcg atatcaatcc aatttccttt ggcatctttt ggcataaaga
    17581 atcctttttc tttccaatat aagtttttat aattttgtgc tgttttagag aagtatttgt
    17641 agtcttcttc tttacctaat tcttttgcaa attgggctaa agcccaatca tcatatcctt
    17701 gagctaaggt taccgcaaca gcttgtcttt tttcaaaatc atgaactcta ggttctgttt
    17761 ctttttctcc ggggtataat gctggaaaat aaccaagttt caaagcaatt ttatcaagag
    17821 gggcatgggc gcccattttc cagggaacca ttgtgccttc tagagcattt tttttcattg
    17881 cctgaaaagc tatttctgca tcaaaatcac gaactccttt tctgtaagcg tctaataaca
    17941 tgatggtaga atggaagcca ttcatggggg gtgcatctcc atgaatttga ggaaattggg
    18001 gcaaccaacc agattgttca tacattctta cgtaagaagc catcatgtct gattctattt
    18061 ctggttgtaa aatatatctt aaaggatgca gtgctaaaaa cgtatcccaa acccaatcat
    18121 ctgcataaaa tttttgttcc ccttcatgaa ccttttgatc gtaattacta aaatagtttc
    18181 catcttcagt aatatttatc attcgttcat aggagcgata aagtgcggta taaaaagttc
    18241 ttttgtaagc atcagttcca ccttcaacct caatttgatt cagtaaatcg gaccattttt
    18301 tatgcgcttt ttcttttacg ttttcaaaat tgaaatctgg aatttctctt tctaaatttt
    18361 tctttgcttg ctcaatactt ataaatgaga ttccatattt aaattgaatt tgtttaatgt
    18421 ttgcattgtt ccaagtcatc caagaattga gggtgttttc tggtgttttt atagatgtaa
    18481 atgcgccttt ttcgtctgtt actgcataca catagcccac cattccttca aaatcttcgg
    18541 ttcccgtaag agatccatct tcatttaatt gccaatcatc ccccgataaa tcgcttagaa
    18601 ataattttct agtattgtta tttttatagg taaacctaaa gatacctgct tgtgcagctg
    18661 gtgtaaattc tgcagttata ttataatctt ctagccaagt agagtagtag tggggctttg
    18721 caatttctaa ctcttgatcc caagcagaaa tcggtttatc tgcttcattt atagcacctg
    18781 aaacaggcat aatgttaaaa agtaaatcag acctatgctt tcttgttgtt agcggaaaag
    18841 aagtaatttg atcgtctcta taatcttttc tttctggata cattcttacc atagagttgg
    18901 gcaaatgtat acgtgttcgt gtcggttgta aaaatggcgc aacccctcca atttgcggat
    18961 ctacatattt tacattgtca ccattttctg atatcctgtt ttctgaatta ctacaagaaa
    19021 aaaagaaaaa agaaattaca aaaaattgta tgcaattaat aagatttttg ttaaatacta
    19081 aattcatcaa ttaatggatt attgtttttt tgtgtaaatg ggttgctctt tagataaggg
    19141 tatttcttta cgtaacattt ttgctgcttg tcctgtttgc cataaatagt aatctgaagg
    19201 caaaccttca taagttaaga acttactttc tccaactggt ggactgttat ctattttaaa
    19261 aatacttgtg gcttcatcta tttcatcaaa catagctaca taaatagttt ttacatcaga
    19321 tgatatagca ttgtaatact gtctccataa aaacgctcct tttaaacgtg gaatttgatt
    19381 aaatagagtg ttatcgtttt tcatatttgc ccaactaaaa cctgggaaaa ctactggcat
    19441 gtacaacaaa tcattttctg tgcaccattg ctgatctttt atagtataat tttttttatg
    19501 attatccgca gactttaaat tattgtacct gcctggagtc cagggatgca caatgtctgc
    19561 cattttaata acttcgtgca attttaagtc ttttacagca tctctctcta atgttctcca
    19621 accagttgga acgcctaaaa gcactgcgca attaccatat tttgggtcgt ttttaaagaa
    19681 attaattaac tctttaatat tctctaaagt gtattttcta ttttgaaatc ctactcccca
    19741 aatagatacc accgcttttc ctttataggt taaaacattt ggatttgttg ggtcgtttaa
    19801 tctatatcgt ctaacgagtt gtttccaatc ttctttggta gtttctaaaa cattgtcttt
    19861 agttgcacct gacaaatcgt acattaaact caatactcta ttattgtttt ttgcagcctt
    19921 aaaacagtta tcaaaaacag tattgtagtt atctattctt tcttgacctc gagttaaact
    19981 aaccacaaat cgttgtgcaa aaacgccatc aattccataa tcatgcatcc atttaaaatg
    20041 acgatttacc gtttttgcat ttgcagaact aaatacgtag gcaggttcac catctttatg
    20101 aacaaattct gttttgaaaa gttcatcttt atctagttcg cttacatctg gccaaaaatc
    20161 tacagaagta tttccgggat taaattgttt gctgttagcg taatgtttcc actctaaatt
    20221 agaaccatca cctatggcat taaaccaacc ttgatagcct cctaaaactt taccttctat
    20281 agaattatta atctttattg ttttggcact gcttaaacaa ctattgaata aaaaaagact
    20341 agttattgtt aaaattaaca ttaaagtttt cttcatatga aaatgaatta atttgtttta
    20401 aattcttctc ttaaaatttg aagatattga tctccgtagg aagttgcaga ttcaagttgt
    20461 gttcctctat tccaatcgtt aaaagaatca attaagacta ttctgttagt tccggcagct
    20521 cttcttgcta cgttacaatt tgctctaaac caagactcat ccttatcata cacattaaga
    20581 ttacttccgc catttactat ttttagattt atagatggag atattgtagg aatgtattca
    20641 atattatatt tattaaaggt ttctttatgg tacaaccatg cttgatccat aaatttgtga
    20701 aaattaatta ttctatcata aaaattaata ttcactgcgg cataggttgt gtgtgtaaca
    20761 gcgtcaactc cgtctacaaa cctaaaatca taccttaacg ttggtgtcca ctcattttgc
    20821 ataccaatta aatagagctg aataccaagg tcagataatt ctgccctcat ttgttgatat
    20881 agcgctgcat tatcatcaga atgtaaattg tgactattta aaagatatac cacatttttt
    20941 ccatcaactt tcatataatt cgtttggtta aaaaatggtg tcattaattt aaaatcatca
    21001 ataaatcttt gaacaagacc ttttgattca attctattgt tgttatttag ccccatgttc
    21061 ccaaaattat aggatagtgc aaaatttaca tctgccgaat ttggtgcaga ttgtaaacta
    21121 tttatgaaat taacatcttg gttgttttgg ttttgattat ttgcagatct aaattgaatg
    21181 ataaaaaaat ctatacctgc tgtttgtgcc tgttttacat gttcttcata aacagcagga
    21241 tctgatatgt tagcattata aacaccaata gtaggttctt cagggactgt acttcttcta
    21301 ataaacctac tatactgtgc acctacaata taattttcag taacaggaac attaggaata
    21361 tcataattta agaaattgtc ttcagcagtt acgatattgt cttctgtgca tgaaaaaaag
    21421 gcaattgaga cgatgaatac gaatatggtt tttatgtatt tcataataat attatatttt
    21481 tatataggtt acgcctgcag caattaaatc gtcttcagaa tctccgtaaa aatgggtggc
    21541 aaagtcttga ttaaattcag ggatcattgt ttcccatttt actggtgtat aaggtttgtt
    21601 cattttaagt tcactgtata atgaattacc ttgcgataag ttggaaacag cttcttgaaa
    21661 accatcgtta tttaatatac tttctgaaaa cggtggataa accattcttt ctggcaaagc
    21721 cgcataatct aatccaagtg ctccatctgg tgcaaattga tctataagag gtagcagtct
    21781 tgttcttttc tgcatacacc atatatcatg accttgatta aaactagcta gccaacgctg
    21841 tcttgtaatt ttatccaaag gatttgcaga aataccgctg tttactaagc cgaataaatg
    21901 tctatcacct gtgcttgaag tcccccattt gatgccgtct ctcgctttat actcattttc
    21961 tcctgtaact ccatactgtt gaaaagaagc atcaatacca tcataataat attgttctgc
    22021 tgtctgagag cctccccagc cttttagttg agcttctgct tttataaaat ttaattctgc
    22081 atacgtaatg agattataac tcatatcttg agccataaac acatctactt taggcctgct
    22141 atatcttcta gtttctacgc catttagaat attgttattc ccatttaaat cccatccatc
    22201 tacagttgca tttcctccaa gaggtcttcc aaaatatggc agctcatatt ctatactaat
    22261 tttttctgtt gtagagcctg atttaaacac ctcatctcta acagttatag gatttaaaga
    22321 tggttcaatt aacgctacca atcttgggtc tctgtatgtt tttaagttta ataaataatt
    22381 tagattaata tagggaacta catcttgatt tgcagttata aatatatatc tccgataatt
    22441 aaatgaccaa ttctcttctt ctatacccca ctttagagaa acgttatcta aattagtact
    22501 taaaagatta ttttcatttg ccatagcttc agaaccatgt tgttgagcca aagtagggaa
    22561 accctcagaa attcttaatg caatctttaa gcgaagtgaa tttgcaaact ttatccattt
    22621 tgtattatct ccattaaaaa ctgggtcctg caagagccca tctccattgg gatccatatt
    22681 ttctccagct tcttttaaaa catttaaaat atcagtataa ataaactctt cggatgagta
    22741 ttttgttgcc agtaggcctt tagaagcatc ttcataagga acagctccaa aagttgacac
    22801 taaaactgaa tagacataac ttttccatat ttttgatata tatactctat tcgtataacc
    22861 ggggtcggta ctataattat caataatatc ttgattattt ttcaaaacat ctacataaaa
    22921 ttgtctccaa aaattatcta gccctgattc tgtaaaaaag tacctattaa attgacctcc
    22981 tttaccgcca taataactag cataagaatt aaatatttgg tcgttcatag tacccccaat
    23041 taaatctaat ccttttttta cagagcctgc aaaaagttct tcaggagaag ctactgtaat
    23101 tgcgtctggg tttgtattga tttcttcaaa tttatttgtg catgaattta atattgttac
    23161 taaaaaagta atcaataata atttgtgtga aaatttcatt ttcttcattt ttattttctt
    23221 taaaacccta gttttacatt tataccaata gttcttgttg gtaagaaaga accaaattct
    23281 ataccctgtc cattaccaga tgttgtgcct gcttctgggt ctattccttg tggagtattc
    23341 ctataaatag tccataaatc tcttcctact aatgaaattt taccattttt aagacctgta
    23401 tccttaaata cttttcttgg taatgtgtaa ccaaaagtaa cttctcttaa ttttacataa
    23461 gaagcgtcat aaacaaacct tctttgatct tgaagaccat caaaaccata tgtttgcgga
    23521 tttaaccatc tttgcgtata aataatttct ccattagcgt ctctttctgc gctccagttt
    23581 ccatctgcat cttgcactcc taaagctgaa ttttcataaa ttctaccttt tattctatca
    23641 gagtctccat agtcatttcc aaataaacct cttccttgtc tttcgttatt attctctcct
    23701 aatattaatg ttgataatag ccattcttct cttccttcca aagtgcctgc gtctaaacca
    23761 ttattaaaag attttgccat ggttccagag tataaatctc ctcccatttt aatgtcaatt
    23821 aaaaaattta aactgaagcc tttatacgaa aaagagtttc gtaaactccc tatccaatct
    23881 ggttgtgcgt ttcctaataa ttggttagac tcccaagctg ctctaccatt aagtaacact
    23941 aaaggcgtgc ctgtttctgg atcaactact tgagaattac ctctaatatt accaaaaggc
    24001 tgccctacct ctgcaaatat gcctacatta aaccagcttc ttattaatct gctttctaca
    24061 ccatcaaaaa gtgaagctac aaatgattcg tttttagacc agttaatgtc tgttgaccat
    24121 ttgaactttt tgtcaaatag tttagcggac aaaaataatt ccataccttc atttctaatt
    24181 tctcctgcat tcaaaaattt tcctacaaaa ccagatgttg gcgtagttga aacatttata
    24241 atttgattat ttgtagatga tttgtaataa gtaccgtcaa aagaaattct attattgaaa
    24301 aactttgctt caataccaaa ttctcttgat gaagttaatt ctggttttaa ctctaagttt
    24361 tttcttattc tctctaatgc aacccaatct gtatcattgt aattacctcc ttggacgtag
    24421 ctatttctaa tttggttaaa acctgtatca ttaccaactt gtgcaaagga acctctaatt
    24481 ttaccgaagg ttaaaatctc atttctagga ataaattttg aaaataatat ggtaccacct
    24541 acagaaggat agaagtaaga attattactt gctggtaaag ttgaggccca atcatttctg
    24601 gctgtaacat ctaaaaaata tgttttctgg tatcctaaag aaacggaacc atataatgag
    24661 tttattcttt tattattatt gataaaaatt tcaggagcaa attcatcacc atttgataaa
    24721 ctcttgagat ctctctcaaa taaagaaata gcagttaatc tatttccgtc tgttcttaaa
    24781 tcaaatcgat taacacctat taaagaaact aaagacaaat cattaaattt ctttgtataa
    24841 tttaagattg cttcataatt ccaattttct cttgaagtat ttacttctct atataaacca
    24901 ttggggtcat aagcagctcc tttgttattg aactcttgtc tatctacatt atttattgca
    24961 ccattaattc tagttttaag ttttagccct tttaatatgg tccaatttaa agtaatattc
    25021 gctacaactc tattggtaac atcttgatta ctattttcat atatattcca ataagggtta
    25081 ttaaaatctc cctcatattc gaaagcttca ttattctcat ctttataagg aagtaaatta
    25141 gattgagaca tatttggtaa catataaatg tagttattgg ctgggtttct tttactccca
    25201 ttttgataca ttctgttgtt tactttttga tgggtgtata ttaaactaac attagcagtc
    25261 aaatcatcag taatatcttg tgacatacgc agtgcaatat tatctctgtt aatttcttcc
    25321 attcttttaa ttacatgatc tccaagtgtt ttaccatatg aaaaccttat ggtactttta
    25381 tctgtggctc tactaattgc aaaagtgttg gtagttacaa caccaatctt atataaatct
    25441 tttacattat ttatgtctgg agcataagta ccaagagtac cattataatc tagtacttgt
    25501 tgtcctaaaa aaggagctcc ataagctcta ttgtaagatc caaccattgg caatcctgtg
    25561 gtggcatcca attgtcccgc attttgtact aatcgtccac cattacctgc accataagaa
    25621 tattgataat ttggatattc tctgtttgag acaatagaaa tgttagaatt tacatttaca
    25681 tttattttac tagtaccctt tttagctttt ttggtagtaa ttattactac accattagaa
    25741 gctcttgagc cgtataacgc cgaggcgttt gcacctttta aaatttgaat agaatcaata
    25801 tcatctggat taataccaga tattgggctt cctaagtcaa gatcatctcc ttcattccaa
    25861 acagaaacac ctgtatcacc agatgaacta tctaaaggaa ctccgtctaa aatgtataaa
    25921 ggttgattgt tacctgttat agaagttaag cctctaataa ttactctcgt tgaacctgta
    25981 ggagttgatg aatttgtgac ttggacacca gctgctttcc ctgataaagc atttaaaaag
    26041 tttgatgatc tggcttctgt catgtcttca gtagacactt tttgtgttga ataggaaagt
    26101 gattttttat ctcttttaat accaagagct gttactacta tttcttctaa ttgttcaatt
    26161 gattctgtta atactatatc aagaactttt gtactgtttg aatagttgac attttcagct
    26221 gtaaatccca aatagttaaa aattaatatt ccttcagttt tgtcttttgt attaatacta
    26281 tacttgccat ctaagtttga agttacacct atctggctac cttttagtag aatagataca
    26341 cctaaaagag gttctcctga cttatccgtt attttccctt caatgatatt tttttgagaa
    26401 aaaataatca aaggaaaaaa aagaagtatt aaacttagtt ttaatttctc catactttta
    26461 atttcgatag atttaattta ttacgtgaat ataaatattg acttatttaa acaaatgaag
    26521 tatattttat taattaaggg ttaatatttt cttaactcaa agctattaac tcaaaaaaag
    26581 taaaaaattt taagaatttc gcagaaaaca atagagcaac ttagattgtg ttttaattct
    26641 ttattagttt gaattggttt tctaatggaa tgtcaaataa tttctcaagt tgttgcgcac
    26701 ttcgtttata aaatttagaa tcgggtggta gattaatatt tttccaaaaa tctgaattgt
    26761 atttgatatt ataatcacca atatcttttc ttttaataat attaccgcga actcttattt
    26821 tttttctatt cgttacaaca cctaatacta tagcttcatg tctgtatgat aatttcatca
    26881 tattactatt cagttttaag agttttttca tgtatggagt cattttttca ttaaatatat
    26941 attctctatt atgataactc agtaccaatt ttccttcttt attctttttg taaatataaa
    27001 cggcattgtg catggaattt tctaatttat agattccctt tgtgtcaaca ccaatgtata
    27061 gttttatcca tttatttggg ttttcttttt ctttaccttc aacaacaata acatcttcac
    27121 catcataaga agtatcatct ataacttccc atttataatc atttctataa attccttttc
    27181 ttaacgggtt ttgttttgca atcattacag cagcatgaaa ggtttgtttc ttttttgcaa
    27241 atctataatc attcgatttt ctggactcta caacttctat ctcctcaaat tcattagaag
    27301 ttggacctct atcatatact tttaagtaat gctctactaa aaaccttgaa accccatttt
    27361 cattagaaaa ccttctgtat aaaatattaa gttgatgtcc ttttctttga gtagtgtttt
    27421 ttaaattatt cagcgcatct tttacataaa atttataatt tatcaatgta atttcatcta
    27481 aggaaacaac atcttcatcg agcgtaatta ttttctcttc aagttttata aaatcttgaa
    27541 ctttaatctt aaacgttgca aaacctagtg tggaaactgt aatagtatca ttaagatttt
    27601 cttgagttaa ttttaataca aaaccaccat catcattact tgcagttcca atagatttta
    27661 ataaaatact aactgcagca tagggtattg aatatttgtc tttgtcaaca attaaacctt
    27721 ctacttttat agtttcttgc gcattaaaaa ctaaacttaa aaataaaaat aaataaacaa
    27781 cactactttt tttaaacata actacctttt ttattattag taaagaataa actttcttaa
    27841 aaaatatttt ccttcgatgt tcgcttttag aatataaact ccactttcaa atgatgaaat
    27901 atcaatttca tcatttgaat acatttggtt tttgagtact acttgacttc catttatatt
    27961 gtaaattgta accttcatca atgaagtgaa tgatgttatt atttttatgt ttttaatagt
    28021 tttattataa taaatgctaa attcctcatc tgaaacctca ttttcgttaa gtgataagac
    28081 aaacattgag ttccaagcac cagcatcatt tccatcgctt ccaaaatcta taggggtgtc
    28141 atctccattt ggtgcttcat catattctac ttttcccgag gtttcattaa aacgtaaatt
    28201 agaagaggct aaaactgcat ctattttaga agagtcatac gtatcatctg atgcgaaacc
    28261 ttcagaaata ccagacaatg aatttatgaa gtttaattgg actcctgaga taatatttat
    28321 atcagatttt ggatgttcgg tatctcctaa atggttgtca taaagcaagg catttttaat
    28381 ttcaaaattt ctatttcctt caattctaat tcctccagct cttcctgttt ctgcagatgt
    28441 taaggtaact ttgttcccaa aaacagttat gttttctaaa ctgctagtcg catttaaacc
    28501 tccaaaatac aaaccgccac cttgaaacgt tgcttcgtta ttataaaatg tatttttaga
    28561 cattattact tttctaccat ccccaaaaat actaattgca ccaccattgg ctttatctcc
    28621 atttccgtct gttttattaa tatttgcagc ggtattattt atgaataaag aaccagttat
    28681 ggttaaattt ccatctccag aaccgctaat tgcaccaccg tttcctctcg ctaaattatt
    28741 tttgaaaatg gagtttataa tagttacatt tccttcacta aaaaataatc ctccaccaga
    28801 tttgtctgct cctgtagtag aattatcatt aaaaatacta ttggtaaaag ttaaattaga
    28861 gttcgcattc atatttattg ctccaccatt aattgatgat tctttgtttc ccttaaaagt
    28921 aatatctgaa aaagaaacat taagatctgg tttacttata tgaaataaac ggtctgtacc
    28981 ttgtttgttt gcatctggtg aaagtgtagc attatttgta ccaacaaaat tgatgctttt
    29041 ttgaactgaa attttagaat tatgtattac gttaccagat atactaattg tatttccttg
    29101 attcgaaaaa gtgtaagctt tttcaacagt tgaaaatgcg gttcctgggc tagttcctga
    29161 attggtatca tctccaaatt catctgcgta ataatgagtg atttctggta aatttggata
    29221 agctggttga ttaacagtta agtttatttc tcctcttaga gcttcgcctc ctttacctgt
    29281 taaccataaa taataatcgc ttggcaatcc ttcatagttt gtaaattgat ttaatggatt
    29341 tgaaggtgga ttattttcta ctttgaaaat actagtacct tcatctatct catcaaacat
    29401 tgccacataa atagtttgtg cacctgcttc aactgcattg tataattgcc tccataaaaa
    29461 atttcctttt aatcttggta tactgttaag gctagaatat gttcctttgc ttttctttaa
    29521 attctgccag ctaaaaccgg gaaaaactac aggcatatat aataagtttt ctgcatcaca
    29581 ccaagcttta tccgcaatta taatactctt atgactatca ataccactga tattactata
    29641 ccttccaggc gtccaaggat gtacaatgtc agcagatttt ataacggtat gtaattgcgt
    29701 gttattaact gcatctcctt ctcctggtgt tctccaactt cttggcacac ccaataaaac
    29761 agtgcatcca ccataggttg ggtcgttttt aaaataggta atcaatgctt gcacatcatc
    29821 taaatcatag ctatccgttc tattaaaacc aactccccaa attgccacta cgggcttttg
    29881 cttataggtt aataaatgtt tattagaatt gtcattaagg ctgtattcat ttacaagttc
    29941 ttgccaataa gctttaatat catctaccat ggtagcattt ttatttgcac ctgataaatc
    30001 aaacattata cttaccaacc tattattatt cgctttagcg ccttcaatga tattatcaaa
    30061 aaccttttta tcattggctt ttaatttttg tgcatttgat ttgaggttcg aagcaaattg
    30121 ttgaaagaaa acaccatcaa tgccataatc attcatccat ttaaaatgac gatttactgt
    30181 tttagtattt actgaagaaa aaacgttagc tatactacca tctttataag taaaagatgt
    30241 actatatttt tcatcttcat cagcctcact catatctggc caaaaatcta cagtagcttc
    30301 tcctggttca aattttctta ccccattact atttgtttgg taatgtttcc aatttagatc
    30361 ttcaccatca gtaggtgtat tgaaccagcc ttgataaccc gctagaactt tacctaaaat
    30421 agatgtgtct tctgtggtaa ttgttagatc tatattggta tctgtaaatt cttgataagg
    30481 tctgtttgga aaagtaagta attctgttct taatgtattt cttaattctg ttgcttttgc
    30541 tggttctgta tcaaaaagat ttactttttc ataaggatca ttttttaaat cgaatagttg
    30601 atcttttata tgatataagg gatgttctga agctgctaac cctcctaaag aaacattagg
    30661 aatatagtag ggtagaggga cttgagtacc atttatacca ttaaaagttt ctccatttgc
    30721 aatttttagt attgactccc tcagggtagc gtactgtaac atatttccaa tctttcgttc
    30781 gaatagctct tgaatatccc aactcaaaaa agagatggtc atgtactggt atttttgaat
    30841 tattcgtaat tacttctttt aagcttttac catctatttc agaattagaa atatctacgc
    30901 cagctaaatc taagaaagtg gcagcaaaat ctatattttg taccaactca tcataagttc
    30961 cagttgtaga aatgccattt ttccaataca tcattaatgg aactttaatt cctccttcat
    31021 aatttgtaga ttttcctttg ttaaaatctc catgatctga agtgattatg attaaagtgt
    31081 tatctaattt tcctttttct cttaatttat ctacaacagc gcctactgca tgatcaaacc
    31141 accttaacca agcgtgcctt atatctttgc ctgcaattcc attaatttcg tttttaattt
    31201 gatctctcgt tggtaaatag gaataatctt gggttaaaac accttgagaa gtaatattta
    31261 tatctgcatc taatcctgca taatattcgc catttcttct ccaataaggt gaaggtccat
    31321 gcggaatagt ttcactgtaa tacacaaaga aaggatcatt atcagagttc tctataaagt
    31381 ctaatactgc tttgttatta tactcaacat tatgcacatt taaagcatcg tttttaagtt
    31441 ctcttaaatt ggcagcataa aaagcatcta ctacatcaaa gccaaattct ttcatgcgat
    31501 ttgcccattt atcatgatta aatttcatcg catcagaaac tgaagatgtg taaggatctg
    31561 ctgtttttga ataagccata aaaccattat tgcctccggt ataactctct aaaacattat
    31621 gatctatgat atgagactta ccaataaatg ccgttttata acctgcattt tgtagctgtt
    31681 tgggtacgtt tgttttgttt tcttctaatt caatattatt agcaattcta ctcaaattac
    31741 ctaacggaaa attatttata aagcttgtgc cttcagatct tcccgcatat tttcctgtta
    31801 aaatactata tctgctagga ctacaaatag aagatgaaac aaaagcattg ttaaaaacca
    31861 tgccattact tgctaaatta tcaataatgg gagtatgtac tttagagtct ccgttaaaac
    31921 caaatggtct ggattgattt tgattatcac tgcttctcaa aggaattgaa ctttgatcat
    31981 cagtcattat aaaaacaata tttggttttt gggcttgccc agccaaagag cccccaataa
    32041 ataataaaag aataagaata ttttttaatg tcatttttta gttaggtaaa tatatttcaa
    32101 taaaaaaaag attaaaacag gttttttaaa aacctgtttt aatcttagac atgttcaaag
    32161 tattttttaa ttaattaaga attttttaga gaaaaacttt tctggagttt tacctacaag
    32221 aatataaacc cccgtattta agtggtttgc atttatagac tgtttagcat ttacattatt
    32281 caaagacaat accttagttc ctaaaatagt atacacttct aaagaaatag gtgctgtaat
    32341 actatgtaaa acctctaaat ttttagatgc gctattataa taaacagaaa gtttagttgc
    32401 taaaaaattt tctttttcta aagataacgt taagccagaa ttccaagcac caacatcatt
    32461 accatccgaa ccaaaatcta ttggactatc tactccttcg tctactgcgt catattcaac
    32521 tttcccagta gtgctattaa atgtcaagtt agaagatgta agatttgctg gagtacctgc
    32581 acctccttta attcctgtta tagaaccagt accttcatct tgattatcaa tattagtact
    32641 aatccattgt gctatagaag tctcaaaagt ttgtgttcca ttaggacttg aaccccaatc
    32701 agatggtcca gcctcaccat tctccatttt attgtcataa aataagctat tagaaacagt
    32761 agtattaccg ttatctgttc ttatggttcc ataatcttgg ttagctctag ctgttgtatt
    32821 tttgtaaaat gtacaatttg ttatactatt agtactgcca gcacctgcaa cattgaacgc
    32881 agcaccaccg tcagaattac caataccaat ggtttcattt tcataaaaag tagaacctgt
    32941 gatcgtaaaa tttgcactac ctgaatatat agctcctcct tttgtagctg cagaattact
    33001 tttcaaaaac tgaatttgtt attgcaattg tccctgaaag ccccataata gcacctcctt
    33061 cgtctgtaga agtattactt ttaaaagtgg tacctgtaat ggttaagtta ccgtttgcaa
    33121 aaaaaatggc tccaccacca gctccatttg atacagagtt accagtaata atacaattat
    33181 caaaagttac agtagctcca gcattgttgc tcaaaagaac tccaccaccc gcaaggtctg
    33241 tattataatt tgaaaatgta agatctttaa aagttacatc tatggtagta ggctgattta
    33301 gagtaaagag tctagaagta ccaccatttc ccgttatagt tgaggtagcg tctttacctt
    33361 ctattgtaaa tgcaaaattt ttatcccata tagttgctgc tcctaccgta acagtgccta
    33421 taactataag tttatctccc acagagttta tatcaactaa tgcaaaacca aaatttccat
    33481 aagcgttggc ttcacttgta ccatccatag ttcctgcacc tgttgccgaa acataaacgg
    33541 tattttgcgc gattaatgta aaaccagtaa aagcaataaa taaaagagtt agtaaaataa
    33601 tttttttcat gttttggttg atttagttta attaatttat taaaaataaa caattaaggt
    33661 tattttttta ttaattaaag attaatgtct tacttttttt tagaataata gcatatcgtt
    33721 tcttaaaaaa aacatgagcc gatatgctat cattttatta gaacccatca cctggatttg
    33781 taggacttgc tgcctgagct ttttgagggt ttagtatcat ataagttcct aaagctgtta
    33841 aagcagcata cttgccatag tttcctattt ttttaagtgc ctcttttctg ttaatttctt
    33901 cttggtgctg ttttgagtct atctttttat tcatggtttt cttattttaa aatagttagt
    33961 tgcttattct aatacaattt tcttattcaa tttactagtt tctgtttcta attgcactat
    34021 gtaaactccc atagctaatt ttggtaaagt aatttctttt acaccatttg ctataaaaga
    34081 agtatttaaa acttgctttc ctagtatgtt gaatagtttt atgtttgatg ttccattagg
    34141 taaaccaaca acctttaatg ttgttgcatt agatttatac atacttacac catttagagc
    34201 taaagcatca tttacgttta aagcactttt agatgcatgc aagtaaaaac gaccaacatc
    34261 atttaaagct tcagataaag taactttaaa agttttgctc tctgttagtt cattaaaagt
    34321 atttgctact ctatcttcta aataaatttt cacatcagaa ggtatattta cacctgtcat
    34381 agaaaaagta agttctttac ctgcttctga aataatacct acaggtatta ctgtagactc
    34441 catttctgag attggtaaag attgtacttg gtatttttta ccttgattgt ctgatactaa
    34501 ttctgtaaat acatctatat tgttagcaat acctccaaaa acttcacctt cccatccgct
    34561 atcgaaacca gtggttgcgg tatcggcaag ataaattttt gcaaaacgct cattagtacc
    34621 atcagtcatt aataatttaa tctcagttct agccgttttc tgaaatgcac cgccagttgt
    34681 tgcttggttt gtttttgaaa aggtaacagc agctgtgtta gtagaattaa caaaaaaccc
    34741 ttgagcaggt gctaaaacaa aagcttcgcc agctgtttta acatgataag tttctgtatt
    34801 tgaattccaa acccacattt gtgttttatc catacccgta gcgctgtttg ctgcatcact
    34861 taaaaaaaca ccactattta caaaagaagt atatgggtta cctaataaat taaagcctgc
    34921 tgctaaagcc ggtgtggtaa catctgtatc attaagcgtt ccttcaaata ctacaaatcc
    34981 atcagcatat tctccacctc cactcgtaat tgcatcaggt gtaattttca tagaatatcc
    35041 ttgacctgag gttgttgtaa tagttgttcc tgtaaaatac gaccaagcag ctgctccagt
    35101 gctaccagtg tcgtaagttg caatacctct attagaacca gtgcccgttg cgatgtcatt
    35161 tatgtccgca taagctgcat caaactcttc accaacaaca ggagaagcaa ctaaatgcca
    35221 tgcttttgta ttatcagcat catttgttaa tcctctggag tatcttactg tacccgttcc
    35281 aatagcatct ccatttacca ctagcccttg gttacttgta attcttaaaa gacttgttat
    35341 ttttatatca tttaatgttg tagatatagg taaattacag tttttacctg taagtattgc
    35401 aacattatcc gtagcgcttg gtaaaactcc attagaccag tttgtcgctg ttgtccaacc
    35461 ttcaactgag ccagtagtac caccaatgaa aatatttatt ttagaatcat aagctcctac
    35521 atcttctgta tcacttccaa aatcaattgg agtatcattt gttaatgcat ctggtgctgt
    35581 ataagttact ttgtttagag tagcattcca agataaacta gaattggtaa gatctgccgg
    35641 agtgcctgta cctcctttga ttcctgttat agaaccagca ccttcatctt gattatctat
    35701 attcgtacta atccattgtg ctatcgaatt agtaaaggtt tgcgttccac caggacctga
    35761 accccaatca gatacaacac ctgcatcatt attcgtttta ttatcataaa ataaactatt
    35821 ggtaacagta gtattaccgt tatctgttcg tatggttcca tagtcttggt tagtgttagc
    35881 agttgtattt tgaaaaaatg tacaatttgt gatactattt gtactaccag aacctgcaac
    35941 atagaaagca ctacctccac ctgcaccagt tgtttcatta tcataaaaag tagaacctgt
    36001 gatggtaaaa tctccgttag ctgtatagat agctcctcct tttgtagctg cagaattcgt
    36061 tttaaaaagt gtatttgtga ttgtaattgt acctgaattc gcaaaaatag ctcctccttc
    36121 gtctgaggaa gtattatttt caaatgagga gtctatgata ttcaaagttc cattggcaaa
    36181 aaatatagta ccaccaccag ctgcatgtgt tacagagtta ccagttataa tgcaattatt
    36241 aaaagtaacg gtagctccag cattgttgct caaaagaact ccaccacccg caaggtttgt
    36301 attataattt gaaaatgtaa gatctttaaa agttacatct atggtagtag tttgatttag
    36361 agtaaagagt ctagaagtac caccatttcc agttatagtt gaggtagcgt ctttaccttc
    36421 tatagtaaat gcaaaatttt tgttccatat agttgctgat cctactgaaa cagtgcctat
    36481 aactataagt ttatctcccg tagagtttat atcaactaat gcagtagcaa aatttccata
    36541 agcgttggct tcacttgtac catcgttgtt acctgcagct gttgcagcaa catacactgt
    36601 ttgttgagaa aacaaaccac ctgctaaaaa taaagaaagg cagattgtta aaattgtatt
    36661 tttcatcatc atatataaaa tttagttaat tattattttt aatttatttt acaaataagc
    36721 gaaacacata ttaattttta attaataaat gcttaattaa aagtgttatt actaaaaaaa
    36781 aagtaatttt ttttgcattt atcttaattt ttaatactac catagttatt ttcgtttatt
    36841 tacttttctt tttggtaact ctagtcgcaa aggcatttct cctcgtaaca tttttgcgcc
    36901 taaacctgtt aaccataaat aatggtctga gggtacacca tcattgttta caaaatgtgc
    36961 tttatcgcta tttggtgggg tatctgatac tttcataatt gctgtgcctt catcaatttc
    37021 atcgaacatt gccacataaa tcatttctga acctgctaaa attgcatttg acatttgatc
    37081 ccaataaaac ctgcctccta atcttggtat ggctccataa gcgctatatc ttgacaaatt
    37141 gggtttgctt aaagaaagat ttcgccaact aaaaccaggt gtaattacgg gcacataatc
    37201 tatgtttctt tctttggtcc atttaagatc tgcaataata tgatctctta aatggtcgcc
    37261 aactttatgc actaaaggcg taaagcgttg caccatccag ggtaaaacaa tatctgcaga
    37321 ctctataatc gtgtgtaaat aagggtctgg caaacaatct ttatctaaat ctctaaaata
    37381 agttggcaca cctagcataa ttgaacagcc tccataaata gggtcgtttt ttaagaaatc
    37441 tattaaacga ttaattccga tttttctggt atcatagggt ctgtctggaa aaccaacgcc
    37501 ccaaatagcg actaatggtt taccattatg gtataagtaa ttctggtttt ctccttggtt
    37561 ggttaccttt aattcatcaa ccaacatttt ccagtcttcc attattgatg aacaatcttc
    37621 cccagtacct tttaagccag ataaatcata cataacagcg atggctctgt tatttacttt
    37681 agctgcactt aacgcatttt ttaatattat gtcttggggc ttattggttt tggtatggtt
    37741 tcttgtaaca ccgaaaaagc gttgcataaa tacaccatct acaccatatt ctttcatcca
    37801 tttaaaatga agatctgtgg tgcttttatc tacagaacta aatacttctg cattcgtgcc
    37861 atcctcatat ttaaaaatgg ttttgtaggt ttttttatat tctgaaacat ctggccaaaa
    37921 gtctattgta ttgttttcaa aatcgaattt attatttcta ccataatgtc cccaaccttt
    37981 tttagagcca tcattggttg ctctaaacca accttggtaa ccagccatta ctaaaccttt
    38041 atagcttaga taattactag ttttggcgtg tttagattga gaaagaagaa cggtcgttgt
    38101 aaaaacaacc attaaaaaag aaatagaaag tgctttcata aaaataatta tgctagcaat
    38161 gtatctttaa gtgtttaatt ttggattaat aaaacattaa tcgcaataaa taggtgtaaa
    38221 aatttaagta ttcttgaaaa ttaaaagaga tggcttactt atttttattt tctaagattt
    38281 cttgaaacga atatttaaaa tcttgagcat acagcagttt gtattctttt tgaaactttt
    38341 taaaagtgct ttctgccaaa ctatgattgc ctttgtagtt atacgcttta catttaaaaa
    38401 taacagcttc ttcattaata gaatcgaaat taaagataca atcacataaa tgaagtataa
    38461 aatctggatc acttttaaag tcgaaacttt cagcaaaatc aattaaggtt tcaattatgg
    38521 catcggcaac atcttgttta aatgagtcta gccattcgta atttaaattc gataaaaatg
    38581 gtcctttttg agtgatttta atcaaatgat ctattcgatc tctgtttatg ttttttttgt
    38641 ttttggttat ctgaataact tcgtaataat ctgtttttaa ctctttgtaa ttatgattta
    38701 ttttccaata cccagtttct ttatctattt tacaatctcc aacgtctttt attaaattct
    38761 ttagcttggt aatgttcaca gatctattgt tttgggcact tcttgtaggc ttatcatacc
    38821 atagaaattc tattaatttt gatgatgata tccctttgtt attcttaaaa gtatacatcc
    38881 atattaataa aaataattct tttaataaag gtgaaaattt acctgtaata tcttcttgat
    38941 ttttattaat tacctgaaat ccaccaaaaa atatgatttg atatttgaat tctctttcaa
    39001 ttggtttaaa atcgaggtct ttttcctcaa cctcattttt tcctatttct tttctctcta
    39061 aatcaggaaa agcaactttt ctgtctttaa tttcgggtac tgtctgtatt ctctttttac
    39121 gctttacaac atataaaaca attagtccta taatggttac tcccccaaat atccagtacc
    39181 aataattagt acttttagcg gttttaactg gcattttaat tgctggaaaa tctattgaat
    39241 ttatgctaaa ctcgttttta ttctctttat ttaaaaagga attatacgct actaattttt
    39301 tctgattagg catataatac aaattagcca cagatttaat atctaaaaat ttaaaaggga
    39361 tagaatcgcc cactattgta gtgctattat tgtctaaatt tccttttaaa agttttaaat
    39421 atccttcata tttaatttta tctgaaacaa gtgcaaaata atctctatta tcaggattaa
    39481 tccacatctt gttggcaaca accatatcat tactaaaagg attaataata ttaaatttat
    39541 gttcaaacct tttgctttta atggaaaacg caattaaact tgaatagcta tgaggatttg
    39601 ttacctgact tcctgatgca cttccataac ctcctaaaat ataaatagag tccttaaaga
    39661 tggcacttcc tgctaaatat cttggtttaa aaatactatc attagtaggt aaattagtcc
    39721 aagtgctgtc ttttaagttt agttttctta caatattatt gtatttgtat tgtccgtaac
    39781 ctcccaacat ataaattgaa ttatctgacg ggttaaacac attattgtgt ttttgaaaaa
    39841 ttaatttacc tgtttttttt gaaaaaattt ctagattatt ccactttcct gtttctaaat
    39901 ttaaatagga ataaagctct ttatctgcag cgtaaatgta aatttgatta tcgtttgtat
    39961 tataaattgc tctatgggct aatgttaaat ctattttacc gtttttgtac ggcgttcttt
    40021 taatagtatt gtcttgggta ctataagtta agacagaggt ttcgtttaag agataaatga
    40081 ttcctttttc ttcatttgaa gctaccaatt gcactccttc cgttatagaa gaaaaattca
    40141 aattccaatt ttgatgtctg cataaaatcc aatttggatt ttttaaaatg gcttgtgtgt
    40201 gttttaaaac atcagaagtg gtattacctc cacattgatt taatggaaaa tgagaaaaca
    40261 aactgccgtt tttagttaat ttaacgtctc taatattcat ttctggaaca tctgaactcg
    40321 aaaactcttt gtagttattt gctccaaaaa agagtttaaa ggattcttgg ctattaaacg
    40381 ctaccgtttt taaaacaggc ttactattag atgctgaaaa ttgaatttca tttttattta
    40441 aaaagaattt gattttaatg tcaaaccaat ggtttttatg aatatcagat aaatcaatag
    40501 gtaaagtggt ttgggtatct ccgaacacca aaattaaact tttagtttgg aagcctgaaa
    40561 ggagtaagtc tatattctta ttttctttac ttataattct aaaaacatat ccaaacccat
    40621 ttcctttttg tttaaaatct aattttaaac caaaggaaac ttcaaattca tttttaactt
    40681 ttatatactc atttggagaa atttctaaac ctgttctttc atctaaaagg tagctttgac
    40741 ctttaaaatt aagaccatat tcttgactta aaatagctat aggaaacatt acaaacacta
    40801 aaaataaagt gtaaagctta caactaaaaa tcgaagacgt atgtaaattc aatggggtaa
    40861 tgtttttaaa ataggttatg ctcagttttc aagcatatta ggtacaagta taactaatat
    40921 taatgaatat tattgatttt tttttattaa tgttagctcc tgctaattag gcctgtttaa
    40981 atttctatta tcatcaaata ttatttttta gtgaattttt taaatcaaaa taaaattaga
    41041 tgcattaaac aaacacacca accgatgcta tagattaatg attttgcagt cctatagaaa
    41101 gaaggaaaac ctgtaacaaa aactagatag ataaataaat aaaaatagga agtcaaatca
    41161 ttttattaga gttgaaaaat aaaagaagag tattaaaagt ttttctggat tgaaaataat
    41221 attatatttt ttgtataata ttattatatc cactatgttt taataaaaat tactccatct
    41281 gatatgaatt caagaagaaa atttataaaa caaactagtt taataagtgc tggtctttcg
    41341 attataccaa gcatgtcttt tgcttctaat gccagaactt ccggtaaaaa gcttagagtt
    41401 ggttttatcg gtgttggttt aagaggaacc aatcatgtaa acaatgtttt gttaaggagt
    41461 gacgttgagg ttgcggctat ttgtgatata gattctaaac gtataaaaat tgctttaaaa
    41521 atgatagcag attctggagg tgaaaaacct gtagtttttg gaaattcaga ttttgattat
    41581 agaaatttat tagcgcttaa agatgttgat gccgtaatta tttcaacgcc ttggttgtgg
    41641 catactaaaa tggctgtgga tagcatgagg gctgggaaat atacaggtct tgaagtttct
    41701 gcatcaaaca ctttagaaga gtgttgggat ttggtaaata cacatgaaga aacaggagcg
    41761 catttaatga ttctagaaaa cgtaaactac cgtagagata tattggctgt tttgaatatg
    41821 gtaaaacaga atgtttttgg agaattactt cattttagag gtggttacca acatgattta
    41881 cgttttgtaa aactgaatga tggaaaaaca ccttatggta aaggcgcaga atttggagat
    41941 aaaggaatat ctgagtctgt ttggagaacc caacattcat tattaagaaa cgcagatgta
    42001 tatccaacgc acggagtagg gccaattgcg gtaatgtgta atattaatag aggaaataga
    42061 tttgtctctt taacgtctca tgcaaccaaa gcggttggat tgaacagata tattaagtaa
    42121 gttggtggag aagaccatcc taatgcaaaa ttgaagttta aacaaggaga tattattact
    42181 tctactatag aaactgcaca aggagaaacc atcattatta cacatgattg taactcgtct
    42241 agaccttatt cattaagctt tagagtgcaa ggtagtaatg gtttatggga aaaagacggt
    42301 gatagaatac atatagatgg gcaaacagaa gcacatcaat gggatgatta taagaaatgg
    42361 ttagaaaagt atgaccatcc attatggaag aagtttggag aacatgcgca aggtgctggt
    42421 catggaggta tggacttttt tgtcataaat gcttttgtag agtctgctaa agaaaacgta
    42481 gcaccgccaa tggatgctta tgatgctgcc gcatggagtg caattactcc gctatcagaa
    42541 gcttcaattg aaaataatgg agctccacaa aaaattctag attttacaag aggaatgtgg
    42601 gtaaaacgga aagcttataa ttggattaaa gatacgtatt agtcttttat atttccacaa
    42661 aaaaatatct tataagcagg attttagtgg atttctattt ttttatttaa ttccgattga
    42721 gaaagcttct attatttttt ttctaaaatt aaacaagtaa ttaagtgaat taacttattt
    42781 taatatattt tttagtataa atacaaggaa actaatagtt gcaatattgg ttgttggggt
    42841 tcgaattttt tggaaccaat taaaaatgtt agatatattt acttaaaaaa cttcaatatt
    42901 ttagatgttc gtaattaagt tttcataaaa ataaattaga aagttatttt tacaagtgta
    42961 ttttggattg aaaattataa tgttttttat ttttctgagt cctttttttt ttagtagggt
    43021 taagctttat gaaaaccaca caaatatttt catttataat gttcctattt tcagtgtttt
    43081 aaacttgttt ttaaaagtaa ttaaaaaaaa cgcaaaaaaa agtattgtga gattataaat
    43141 gtgttgtatg tttgcacccg ctaagggata tttagttttt tagtttcgtt catttacttg
    43201 ttatttaggt ttttttttat taggttttag tggagtttta agtttcaaaa atttagtttt
    43261 aaaatattta ttttttttct tgttagattg caaataagtt ttatatttgc acccgctaag
    43321 agatatagca aattagttca gggatatttt ggtaaagggt tttggttttc aaactcacta
    43381 gttcgattct agttttctta caaaacagat tttattgaga ttgtttttag agcagtttta
    43441 ggaggattta aagttcattg aaaatattga aattgacagc gtaaacaaag agtagaataa
    43501 ccacattatt ttataatgta aattcttttg aaacttattc attcatatta tttaaaatat
    43561 acaatgaaga gtttgatcct ggctcaggat gaacgctagc ggcaggctta acacatgcaa
    43621 gtcgaggggt aacattgtgc ttgcacagat gacgaccggc gcacgggtgc gtaacgcgta
    43681 tagaacctac cttttacaga ggaatagcct ttagaaatga agattaatgc ctcatggtat
    43741 tgtagactgg catcagttta taattaaaga tttatcggta aaagatggct atgcgtccta
    43801 ttagttagtt ggtaaggtaa cggcttacca agacagcgat aggtaggggt cctgagaggg
    43861 agatccccca cactggtact gagacacgga ccagactcct acgggaggca gcagtgagga
    43921 atattggaca atggaggaga ctctgatcca gccatgccgc gtgtaggaag aatgccctat
    43981 gggttgtaaa ctacttttat acaggaagaa acactggtat gtataccagc ttgacggtac
    44041 tgtaagaata aggaccggct aactccgtgc cagcagccgc ggtaatacgg agggtccgag
    44101 cgttatccgg aatcattggg tttaaagggt ccgcaggcgg tcgattaagt cagaggtgaa
    44161 atcccatagc tcaactatgg aactgccttt gatactggtt gacttgagtc atatggaagt
    44221 agatagaatg tgtagtgtag cggtgaaatg catagatatt acacagaata ccgattgcga
    44281 aggcagtcta ctacgtatgt actgacgctg agggacgaaa gcgtggggag cgaacaggat
    44341 tagataccct ggtagtccac gccgtaaacg atggatacta gttgttggga tttatctcag
    44401 tgactaagcg aaagtgataa gtatcccacc tggggagtac ggtcgcaaga ctgaaactca
    44461 aaggaattga cgggggcccg cacaagcggt ggagcatgtg gtttaattcg atgatacgcg
    44521 aggaacctta ccagggctta aatgtagtct gacagcttta gagatagagt tttcttcgga
    44581 cagattacaa ggtgctgcat ggttgtcgtc agctcgtgcc gtgaggtgtc aggttaagtc
    44641 ctataacgag cgcaacccct gtcgttagtt gccagcatgt tatgatgggg actctaacga
    44701 gactgcctac gcaagtagag aggaaggtgg ggatgacgtc aaatcatcac ggcccttacg
    44761 tcctgggcca cacacgtgct acaatggtat ggacaatgag cagccatctg gcaacagaga
    44821 gcgaatctac aaaccatatc acagttcgga tcggagtctg caactcgact ccgtgaagct
    44881 ggaatcgcta gtaatcggat atcagccatg atccggtgaa tacgttcccg gg
//
LOCUS       JPDI01000001 (shortened  bases 1426701 to 1511300)       84600 bp    DNA     linear   BCT 02-FEB-2021
DEFINITION  Polaribacter sp. Hel1_33_49 PHEL49a.
ACCESSION   JPDI01000001 (modified)
VERSION     JPDI01000001.1
KEYWORDS    WGS.
SOURCE      Polaribacter sp. Hel1_33_49
  ORGANISM  Polaribacter sp. Hel1_33_49
            Bacteria; Bacteroidetes; Flavobacteriia; Flavobacteriales;
            Flavobacteriaceae; Polaribacter.
REFERENCE   1  (bases 1 to 2894172)
  AUTHORS   Xing,P., Hahnke,R.L., Unfried,F., Markert,S., Huang,S.,
            Barbeyron,T., Harder,J., Becher,D., Schweder,T., Glockner,F.O.,
            Amann,R.I. and Teeling,H.
  TITLE     Niches of two polysaccharide-degrading Polaribacter isolates from
            the North Sea during a spring diatom bloom
  JOURNAL   ISME J (2014) In press
  PUBMED    25478683
  REMARK    Publication Status: Available-Online prior to print
REFERENCE   2  (bases 1 to 2894172)
  AUTHORS   Hahnke,R.L. and Teeling,H.
  TITLE     Direct Submission
  JOURNAL   Submitted (27-JUN-2014) Microorganisms, Leibniz Institute
            DSMZ-German Collection of Microorganisms and Cell Cultures,
            Inhoffenstrasse 7B, Braunschweig 38124, Germany
COMMENT     ##Genome-Assembly-Data-START## Assembly Method :: Newbler v. 2.6
            Genome Coverage :: 148x Sequencing Technology :: 454 GS-FLX
            Titanium
 Sanger ##Genome-Assembly-Data-END##.
FEATURES             Location/Qualifiers
     source          <1..>84600
                     /organism="Polaribacter sp. Hel1_33_49"
                     /mol_type="genomic DNA"
                     /strain="Hel1_33_49"
                     /isolation_source="surface seawater, North Sea"
                     /db_xref="taxon:1336803"
                     /country="North Sea: German Bight, Helgoland, Kabeltonne"
                     /lat_lon="54.18416 N 7.9 E"
                     /collection_date="20-Apr-2010"
                     /collected_by="Richard Hahnke"
                     /identified_by="R. Hahnke, and J. Harder"
     CDS             205..2799
                     /locus_tag="PHEL49_1317"
                     /codon_start=1
                     /transl_table=11
                     /product="response regulator receiver and SARP domain
                     protein-containing protein"
                     /protein_id="KGL60427.1"
                     /translation="MLLKKIEFSLIFQILLLGCLISSLEVSSQEYGLNFKGQSYLLDE
                     RTGLEISPNEYIKVKNEFEVSFGLKLDFKQKGNGFGYVFRIISKENKNIDLLLSGFQT
                     KSLILVVGDTQTTLPIDLSVINKNDWFDIKIKFFLNKNEIQFSASNSKPVFKTVALNK
                     QESFKLFFGANNYKEFSSSDVPEMNIRDLKLTKNGSLFSHFPLNQCGGNTTSDVLKHT
                     QAILKNPNWILCRHQNWNLNFSSITEGVQLVASNEEKGIIYLLNETSVLTYSTQDNTI
                     KRTPYKNGKIDLTLAHRAIYNTNDNQIYIYAADKELYSYLNLETGKWNNLETFSKKTG
                     KLIFQKHNNVFNPSDNSIYMLGGYGQYKYNNIVRKLNLTDSTWTNLPTNDSIFKPRYL
                     AGSAIFKDSIYILGGYGSASGSQVTNPRSYSSLIAFSIKSKRFKHKFNIINPFSNDMI
                     VANKMWINPDNRDYFALVSDKIKYEGYLKLLKGNLDNNSTTIVGDSIPFKFLDIKSVA
                     NLYYMPNQKKLVAYNSFLNKENKNEFSINSIDFPAIKMPVKTAKSTNYWYWIFGGVTI
                     IGLIVLYVVKRKKRKQSVGVIKEKKVVVLDAGRKEIENIDIEEKDLDFKPIEREYKYQ
                     IIFFGGFQVINKNREDITGKFSPLLKELFLLIWMYTFKNNKGISSSKLIEILWYDKPT
                     RSAQNNRSVNITKLKNLIKELGDCTIDKETGYWKINHNYKALKTDYYEVIQITKNKKT
                     INRDRIDHLIKITQKGPFLSNLNYEWLDSFKQDVADAIIETLINFAESFDFKTDPDFI
                     LHLCDCIFNFDSINEEAVVFKCKAYNYKGNHSLAESTFKKFQKEYKLLYAQDYEYSFQ
                     EILENKNQ"
     gene            205..2799
                     /locus_tag="PHEL49_1317"
     CDS             2916..4214
                     /locus_tag="PHEL49_1318"
                     /codon_start=1
                     /transl_table=11
                     /product="hypothetical protein"
                     /protein_id="KGL60428.1"
                     /translation="MKTFCISFLMVVFATTSLISQSKHATTSNYLSYKGLVMAGYQGW
                     FRAPNDGSKRGWGHYGRGNKFDFENNTIDFWPDVSEYKKTYKTVFKYDDETNAEVFSS
                     VDKSTTDLHFKWMKEYGVDGVFMQRFFGVTRNHTNTNKPQDIILRNALKASKENNRAI
                     AVMYDLSGLKETGEDCSSIIEDWKMLVDELKVTNQGENQNYLYHNGKPLVAIWGIGFP
                     DRPYDTRKIGINRLIDFLKNDPVYGGCSIMLGVPTYFRDLDKDCLPDPYLHTIIESAD
                     IVLPWMVQRFTPLVHKVGDHLRDHIIADIKWTKERNIDYVPVITPGFSWRNLSLNRPE
                     LARYTAYGAIPRLGGRFYWSQMTNAILAGSEMIYVAMFDEIDEGTAIMKVSDNPPNSN
                     KAHFVNNDGMPSDHYLWLTGVGAKMLRGELPLQLEFPKRD"
     gene            2916..4214
                     /locus_tag="PHEL49_1318"
     CDS             4359..6869
                     /locus_tag="PHEL49_1319"
                     /note="containing pectin lyase domain"
                     /codon_start=1
                     /transl_table=11
                     /product="hypothetical protein"
                     /protein_id="KGL60429.1"
                     /translation="MMKKNTFLTLLTLFIVSSVFSQQTIFVSAAGAGSMDGTSEANAY
                     DSFTTALADVNSAGDIIRVIGDINVSGVSLNGKTDQFTIEGDAAGSTLTGTDGAVRMF
                     TINSGTGHNITFKNLIFTGATNSTGAGGGVLFCNRPSTLTFENCVFNGNSVAHLAGGG
                     AILINNVTSFTATGTTFYQNAVKSLTTNGQGGAIVINGTSTATITNCSFYQNTITRTD
                     RNFGAAIRVNGTATCTVSNSLFNDNKANDGAGNVSGLNGPGGATINLTNSIADYTNNL
                     DSSTDSTILADLTNSTLSFDATLNKVIYTAANALTDDTPVDFGSDNSDVGAWDSKINI
                     FEGTDSGAWITATNWSNGSVPTATDNVAILTGKESTLAGEATVNDIKVTSTLKISNNR
                     VLIVNGTSTVTGLVRYFRTLTNNAAVTSGWHLVSSPLSGEVFDVAYADKNDIATNGGN
                     RGIATYNPGSTGAAAWTYFTGADITTSPGQGYSMKITPDAVTAGEFTDNLVAFEGDFN
                     TDNAGVTTSTLTVGFNLIGNPYASFVNSATFLGAATSTNIDQTQIWLWNQATGMYETK
                     VSGAGFVLAPTQGFFVNATSPGTVNFVESNQATTGGAFQKTSRTEIKLLMNDGTNNRF
                     AKIYLTDTASKGFDYGWEGETFGGIPNSVDVFTHLVEDNQGKNYQVQSLPVSEIGSMV
                     IPVGVIAEAGKELTFSLEQTNFPTDVKVYLEDRVANTYNELTNSKTFKVTLSEALNDV
                     GRFYLHASKSSLSVDDNVVSENISMYKSNATTLKVVGLPNGTSNIKLFNILGKQVLNT
                     SFTANGVKEITLPKLAIGVYIVQLETETSKLNKKIVIE"
     gene            4359..6869
                     /locus_tag="PHEL49_1319"
     CDS             6898..7074
                     /locus_tag="PHEL49_1320"
                     /codon_start=1
                     /transl_table=11
                     /product="hypothetical protein"
                     /protein_id="KGL60430.1"
                     /translation="MNKNIDTKQQQEEINRKEALKKIGNYGKYAALTALGTYMILNPQ
                     KAQASSPAEPGTGF"
     gene            6898..7074
                     /locus_tag="PHEL49_1320"
     CDS             7220..8662
                     /locus_tag="PHEL49_1321"
                     /note="containing pectin lyase domain"
                     /codon_start=1
                     /transl_table=11
                     /product="hypothetical protein"
                     /protein_id="KGL60431.1"
                     /translation="MKKITLLTLLFIAFTGFSLIAQTTVYVSATGAGTSDGSSVENAF
                     GNFGTALGQITSAGDKLIIIGAITPDGANLTSKNFAFTIEGLDASSTLAGNGGTGRLF
                     TINGATSANVTFKNLTFQNNTTTLAGGGVFFNNNAGATATFENCTFTGNSVTNAAGGG
                     VILASNGNLNITDCVFENNTSSDKGGAIVAGNSVNVTISGSLFNGNSATKGGAIAVTG
                     NGVDFVLNTSTFVNNSVSSNGGGAMYFGGTSANSSITNTTVFNNTVNFTSLNQSTGGG
                     IRIEGARPFTISNSLIYGNYVSFGNETNFSDIGGPPAVELTLNHTITKNIEPSLVAVG
                     DGGNDVFSTSITDANLTSSNLTFNPTTGKVEYDAVSYTEDSPIDFGSDGNDVGAWDSG
                     LTLSLDKEDFLATKLSVYYNGSSKNLEVLHSIAEPISLEVYTILGAKVLSLNNVNAKQ
                     LINANHLNTGIYILVGKTSEKFFSKKFLIN"
     gene            7220..8662
                     /locus_tag="PHEL49_1321"
     CDS             8755..12630
                     /locus_tag="PHEL49_1322"
                     /note="containing pectin lyase domain"
                     /codon_start=1
                     /transl_table=11
                     /product="hypothetical protein"
                     /protein_id="KGL60432.1"
                     /translation="MKTIQLISKKATFIAFSIVLFIYQQEIKAQTEDSQTSIIGKVLC
                     GYQGWFNTQGDGSNRGWNHYKGSNGLFEPGTATIDFWPDMSEADADEKYATAFTKIDG
                     SAATVFSSANTKTVNRHFKWMNDYGIDGVFFQQFATNLKSTSSNAYINDKKVLDNIIT
                     SAKDNNNRLVSVMFDISRANISVENAPGTMVEDIKAYWRLLVDEHGLNDNTNKHLVTY
                     KQKPIVAIWGVGFSREDKYTLDDVQDLIDYFKDDPTYGGCSVLLGVPRSWRTLNNDAV
                     NDTQLHEVIKSADIVHPWTVGRYTNLTSADAHKNIIAADKAWCDVENLLYMPVVFPGF
                     SWQNLKKAQGTTVDLNSIPRLKGDFLWRQFYNAIDEGAETLYVAMFDEMDEGTCIFKV
                     DHNPPSSAESQFTNYEGLPSDYYLWLTGEAGKKLRDPLTLLPTKPAYLYTYYVSANGD
                     GSDGLTEATAFTTINEAVTAAADNDNTTIIIVGALNHTGTVGISTSLSFKGQSGAIVT
                     ATDTAIMFDITAGGRTVSFEGITFQNADTSSGGAVINLTTDSNLTITNCVFKNNTSFA
                     DGGAILASGTGNITVSGALFDGNSGATGGAVAITTSNRQLVLSNSTFVNNTSTISGAA
                     LYLGGTNTNSSITNTTIFNNSVSSSTLDQSKGGGIRLEGNRPFTIKNSLIYGNFVFDG
                     NGTDFSDIGVPTNVQVTLENSITQSIEPALDSAHEDIFTTSIIDADLSLSNLEFQISG
                     DNINKVTFIAPNTLTDHTPIDFGDNLSDIGAWDSNINIFKGTTSNLWSNTLNWSNGGL
                     PISTDYVAILLGAEAILDTDATFVDLKVKDNLKINDGKSLIITGNVTGDTGKIFYTRN
                     LSYIEGNQEGWHLMSSPVSGETYNNAYATSESLATSTSNLFRGLGKYVTDTNTWEYLK
                     KDDTNAGNFISGYGYSMKRSVAGPVVFNGNLNTTDAGIDAAIYNTGDGFNLLGNPYTS
                     FINIETFLSDNVKLAQDQIWVWDQTIGSGGNYIAKVKNIPFKIAPGQGFFVKVELLLP
                     SPGLYFKNATIATVNFAESNQSSAAVDTFLKNTRAEVKLSLTDGQKVRIAELYYLDNV
                     TTGFDSGWEGEVFSGVASTLSVFTDLVADSQGKKYQVQSLPISEMESIVIPVGVIAEA
                     GKELTFSIEQTNFPTDVKVYLEDRVAKTFNELTDSKTFKVTLSEALNDVGRFYMHASK
                     SALNIDDNIVLENISMYKSNATTLKLVGLPNGNATIKLFDILGKQVLNTSFKSVGVKE
                     ITVPKLATGVYIVHLETETSKLNKKIIFE"
     gene            8755..12630
                     /locus_tag="PHEL49_1322"
     CDS             12731..16879
                     /locus_tag="PHEL49_1323"
                     /EC_number="3.1.6.1"
                     /codon_start=1
                     /transl_table=11
                     /product="sulfatase (S1-51) / glycoside hydrolase (GH99)"
                     /protein_id="KGL60433.1"
                     /translation="MTDDQSSIPLRSSDNQNQSRPFGFNGDSKVHTPIIDGLASNGIV
                     FNNAFVSSSICSPSRYSILTGKYAGRSEGTSFINNFPLGNLSRIANNIELEENKTNVP
                     KQLQNAGYKTAFIGKSHIIDHNVLASYTEGNNGFMAYSKTADPYASSVSDAMKFNHDK
                     WSDRMKEFGFDVVDAFYAANLRELKNDALNVHNVEYNNKAVLDFIDNAVDDPFFVYYS
                     ETIPHGPSPYWRRNDKYYAGLDADVNITSQGVLTQDYSYLPTRDEIKNEINGIAGKDP
                     RHAWLRWFDHAVGAVVNKLEEKGKLDNTLIIITSDHGDFNKGKSTNYEGGIKVPLMMY
                     WKNGISTTGTYDELVQNIDFAATFLDIAGVNISNSEIDGKSLKEVITNSSKAPVHDHL
                     FFELGYSRAIRTKDWKYVTVRYPDAVNTKITNGETFNGINGTQVPLPYYIPNVSLGGL
                     AAAQYPLYNIKDQLFDLKNDPYETTNLFNTQPQKSTELRNILRTELLSFPNRPYQEFT
                     DTNVDLSVSTENTSILGKVLAGYQGWFNTPTDGSNRGWQHYKTASGAFEPGEVTVDFW
                     PDMSEADADEKYATPFMHKDGSQANVFSSTNTKTVNRHFKWMNDYDIDGVFFQQFASN
                     LRSNNPKGRANALVVFDNIIAGAKANNNRLVSIMYDLSGSNATGTMINDIKQHWQEMA
                     NKHGVNDNTKEYVLTYQQKPVVAIWGVGFNRTDNYDLDDIEELINYFKNDGCAVLLGV
                     PRNWRTPGQGDAINNPQLLNVIKSADIVHPWTPGRYSNISGIDSHKSIIIADKAWCDA
                     ENLLYMPVVFPGFSWQNLKKSQGEISSLNSIPRLKGNFLWRQFYNAIDAGSQTVYVAM
                     FDEMDEGTCIFKVDHNPPSSAESQFTNYEGLPNDYYLWLTGKAGEALRGEINLTSNQP
                     SYPNLPDITNYYVEEFGDDTNTGTSLGTAVSTVKKAYNLAKEGSTINISGAVIQNSKI
                     SVQKSMNFMGTENAIISPDANKQDTDRLFHISKPNLNVSFSDITFKGNKESSINGGAI
                     NMNTDSNLTFTNSIFDDNSTGGVDKAGGGLFFSEGNVTITNSIFKNNLARGNGGAISG
                     SGDGTLTITNSLFINNTAANINKIDGNGDRANGGAINIFGDGRKVIMSKNTFYNNQAT
                     FQGGGLYFGGLNATSNLENITVFGNKVILTSAEAGKAGGIRIEGNRNFEIKNSLIYDN
                     LLGDTVNPESDINIASVVQLNFINSLSGVSKGFGPDDMYSSSKIKAVLTSSNLHFNET
                     SGKVEYDIAPNGDNTPVDFGTDGNDAGAWDSMFVLSLDDNQVPNEKFSIYYDKTVKNI
                     QIITSFTSLMKVTIYNINGSQVVLKNQMDAKDKIDISYLESGVYILKANIEGKYFSRK
                     FILY"
     gene            12731..16879
                     /locus_tag="PHEL49_1323"
     CDS             16897..18063
                     /locus_tag="PHEL49_1324"
                     /note="containing carboxypeptidase regulatory-like domain"
                     /codon_start=1
                     /transl_table=11
                     /product="hypothetical protein"
                     /protein_id="KGL60434.1"
                     /translation="MFKKSSVVYLFLFLSLVFNAQETIKVEGLIVDKDKYPVPYAAVS
                     ILSKSIGTASNDDGGFVLKLIQDNLKDSITVSALGFKTFTIKVEDFIGLDEKIITLVE
                     DVVSLDEITLVDYKSYVKDALKNLKNTTQRKGHQLNILYRRFSNENGTSRFLVEHYLK
                     VYDRGPTSSEFEEIEVAESRKSNDYRFAKKKQKFHAAVMIAKQNPLRKGIYRNDYKWE
                     VIDDTSYDGEDVIVVEGKQKENPKKWIKLYIGIDTKGIYKLENYNLKAVYIYKKNKEG
                     KLVLSYHNREYVFNEKVTPYMKKLLKLKSNMIKLSYRHEAIVLGVENNGKKIRVRDNI
                     IKGKDIGDYNIEYNSDFWKNINLPPDSKFYKRSAKQLEELFGIPLENQFKLIKY"
     gene            16897..18063
                     /locus_tag="PHEL49_1324"
     CDS             18243..21476
                     /locus_tag="PHEL49_1325"
                     /codon_start=1
                     /transl_table=11
                     /product="TonB-dependent receptor, plug"
                     /protein_id="KGL60435.1"
                     /translation="MEKLKLSLILLFFPLIIFSQKNIIKGKITDKTGEPLLGVSILLK
                     DSQIGTTSDLDGNYSINTKEKTEGVLIFNYLGFAVKNVNFTKNTKDLTVVLIESAEQL
                     EEIVVTALGIKRDKKSLSYSTQGVNTEDMTEARSSNFLNALSGKAAGVQITNSSTPTG
                     STRVIIRGLTSITGNNQPLYILDGVPLDSSSGDAGVSVWNEGDDIDLGSPISGINPDD
                     IDSIQILKGANASALYGSRASNGVVIITTKKAKKGTSKINVNVNSNLSIVSNREYPNY
                     QYSYGAGNGGGLVQNAGQLDPTTGLPMVGSYNRAYGAPFLGQQVLDYNGTVGTYAPDI
                     NNVKDLYQTGVVNTNTFSISRATDKNTLRFSYGKTIGDHVIKRMEEINRDNIALRMSQ
                     NITDKLTANVSFIYTHQKVNNRMYQNGSNRNPANNYMYMLPNMSQSNLLPYINENNEA
                     FQYEGDFNNPYWNIFENSNQDITNRVVANITLNWTILKGLKLKTRINGALNNVDRQEF
                     NNKGADYDPNGLYREVNISRENWNYEAILNYTKKFNDLSLVSLIGVNRFDVRTDGNRL
                     TAISLVERDIMSLSNGDEFAPEIFINNNKRINSVYGSVSLGYQKTYFLDFTARNDWAS
                     TLPASNNSYFYPSVGGTILFSEFIPRNDILTFGKIRASYAQVGNDTGFNQIRNSYVQG
                     GNYNNTDWVALERIRKNLELKPELTSSTEFGIEAKFFNNRISFDGTYYKSSTNNQIIN
                     VSTTPTSGFVGKFLNAGEIQNEGMELFLSAKLFDKKFKWSTDINWSKNESFVASLFDG
                     VESRLIRSWFNVGVFAEVGEPFGNIRGNSQLVDPETGTPLVLANGRAAWESNQLLGNA
                     QPDWIGSIRNSFSYKGFSLNFLVDIKMGGDLYSGTMAKTYNHGVHAGTLEGREEWLLS
                     TLILGENNNERQGRGLFGNNYADSDRPKGRIYENSALGVQDADGNWAAERDANGEIIY
                     TQRWLNPQVYGFDGLQDQRRFVYDASYVKLREVTFGYNIPHRLIKKIKIKNAKISVVG
                     RNLWTIYRNTPQGIDPESGTTSGNGQGIEYGSFLPTSTIGVNVKLVF"
     gene            18243..21476
                     /locus_tag="PHEL49_1325"
     CDS             21494..23221
                     /locus_tag="PHEL49_1326"
                     /codon_start=1
                     /transl_table=11
                     /product="RagB/SusD domain protein-containing protein"
                     /protein_id="KGL60436.1"
                     /translation="MRFLTKLLLFTFLLTILDSCTNKFEEINTNPDAISVASPEELFA
                     GTVKKGLDLIGGTLNDQMFNTYASYYGGKGGQFNRYFYTESGLDNFWRQFYVDVLKNN
                     QDIIDNYSNDLSYTNRVYISKIWKSYVYSVLVSTFGAVPYEDASKGMLATRYSSEEFI
                     YTDILNVLKEAGENMDPNGDALLQDPVFNGDNTKWIKFANSLRLKIALRISEGFPALA
                     QQHGSEAMANENNLLSENLDNVALKWGLEEENWSFNYRRYIFITANQDVVPYINLNYL
                     LNLKTYRDPRLVALIEPSLSPLTIRDEVFKSGSITEKIIVEYELPYFGRPLGGNATVD
                     GWDLNGNDNILNGVETRRYSRPKVDVFMAQDMSYNLITYAELNFIKAEAQLKGWGGSK
                     TAEQYYYDGIDASFQQYGVTGENEYKNRDGIKWGTSSTGDRHLFGVVNSGISANPLDK
                     ITRQRWLASFNQGHDIWCMQKRTRLLPLIDQFAPDGALGLDYASLPERMAYPPFSESV
                     LNNDGFQEAVSNLSQGNSLYSELKINKPYTPTKWETIIPEFNQEFANNFYGDSEDDLI
                     AAGITYTIL"
     gene            21494..23221
                     /locus_tag="PHEL49_1326"
     CDS             23229..24302
                     /locus_tag="PHEL49_1327"
                     /codon_start=1
                     /transl_table=11
                     /product="putative glycoside hydrolase, GH99 family"
                     /protein_id="KGL60437.1"
                     /translation="MKNIKKILLLIILMISFSCTEDNIAIEDSFLNYDIPIVSVTSDY
                     IVGAQYSRFIRRSTVPEEPTIGVYNPNVSDPAVYEEHVKQAQIAGIDFFIFQFRSANN
                     QNQNNQDTTFINELQAAPNAGDVNFALSYNFGNMGLNNNNRIESKGLVQRFIDDFKLM
                     TPFFDQTNYMKVDGKNVVYLLNSHNLHSDDNAALYQQMRAELTDLGVELYLIGMQNEW
                     TPTLRYDFRFVNGVDAVTHATYAAVNKNLYDRIINFHKFMDQAWLYHKETFEKYNIEY
                     IPTISPSINLKIINGGSNINVFDKDAPWFRANCNVARRAAGSNKIVLVDSFNDWNRGT
                     QLESATSYGEQYLQILREEFKTN"
     gene            23229..24302
                     /locus_tag="PHEL49_1327"
     CDS             24344..25612
                     /locus_tag="PHEL49_1328"
                     /EC_number="3.2.1.-"
                     /codon_start=1
                     /transl_table=11
                     /product="putative glycoside hydrolase, GH99 family"
                     /protein_id="KGL60438.1"
                     /translation="MLTLFFFNSCKSNIENIKIDNKTNVKINNSIEGKILAGYQGWFN
                     AEGDGSNLNWKHYANNKQFNPGNTSVDFWPDVSELDKDELFKTEFVYKDGEPAYVFSS
                     ANAKTVNRHFKWMNDYGIDGVFAQRFVVGLTRGQERIDNYNTVFDNCFKAAKNNDRVL
                     SLMYDLSGTTKDNVVETTKEDWKQLVRRYKLNDPTNPNVLTYKGKAVVSIWGVGFNNR
                     KYTLEDVKELINFFKNDPRYGNCAVLLGVPTGWRALERDAVSDPKLHEVIKLADIVHP
                     WTPGRYNDLQSADQHKENYTIQDQIWCTENGLMYMPVVFPGFSWYNMKNGKDKFNKIP
                     RLKGAFLWRQFYNAISSDVKAIYVAMFDEIDEGTSIFKIDNNPPVGESKFLTYEGLPS
                     DYYLWQTGQAAKMLRKEIILTKKQPIYPTK"
     gene            24344..25612
                     /locus_tag="PHEL49_1328"
     CDS             25627..27879
                     /locus_tag="PHEL49_1329"
                     /EC_number="3.2.1.-"
                     /codon_start=1
                     /transl_table=11
                     /product="alpha-1,2-mannosidase, GH92 family"
                     /protein_id="KGL60439.1"
                     /translation="MNLVFNKQLINCIQFLVISFFFFSCSNSENRISENLDNVKYVDP
                     QIGGVAPFLQPTRTRIHLPNSMVRMYPERKDYRDDQITSFPLTTRKHRSDLLFNIMPV
                     SGNVNETKKPISAWDQDLEIAHPHYYSTWLEDYDITTEFTPSAQAGIFRFSYQNKNTR
                     KLYLRDLSGDDWQLNDDGSLTGTESFEGMQAYVYAIINQKGTFSSTKFVDDKVNSWIT
                     FNDTTNVKPVQFKYGLSFISTEQAQKNLEREIPDFDFENIKEKAHKRWSEVVNQIEVE
                     GGTEAYKRTFYTALYRSYERMINITEDGKYYSNYDKKIHEGEQDFYADDWVWDTFLAL
                     HPLRYILQPEMESDMMASYVRMYEQSGWLPQFPQIHGDAPPMNGFHSTIMLLDAHRKG
                     VKNFDAEVAFEAMKKNALEGTMIPWKMGAVAPLDKLALKLGYFPGLHPGEKETESRVH
                     GFEKRQSVAVTLAQGYDDWALAQFAKELGKEDDYKYFSKTAENYKNLYWKEKGFFMPK
                     DAKGNWIDIDPKFDGGMGGRDYYDENNGWTYLWNPQQDILGLQELMGGRKTFEARLDQ
                     MFREDLGRSTYALNARFPDFTGIVGQYSMGNEPSFHIPYLYNFTDSPWKTQKRIRMLL
                     NTWFKDNIFGIPGDEDGGGMSAFVVFSAMGFYPVTPGIPVYTIGSPLFSKISINLPNG
                     NKFTINAPNCNETNKYIQSATLNGKELKGPWFTHDDLINGATITLEMGKYPNKNWGTD
                     QSLIPNNFKN"
     gene            25627..27879
                     /locus_tag="PHEL49_1329"
     CDS             27893..30175
                     /locus_tag="PHEL49_1330"
                     /EC_number="3.2.1.-"
                     /codon_start=1
                     /transl_table=11
                     /product="alpha-1,2-mannosidase, GH92 family"
                     /protein_id="KGL60440.1"
                     /translation="MKNIKNYFLLLLLTLIGIFSFGKITKTTTKKVVDNTKYVNTFIG
                     TGGHGHTFPGATTPYGMVQLSPDTRTLGWDACGGYHHTDSSILGFSHTHLSGTGISDL
                     GDFLFMPFSGEAKVIPGTSEDPDAGYRSRFSHEDEVSSPGFYSVLLKDYDIKAELTAT
                     KRAGFHKYKFRKEGKSGIIIDLSHTIYPDHKPNHQFQLISDTEISGYKGSGGWAVTQD
                     IFFKAKFNKPFTVTFYENGKKIDALPNRMSKKLLAVLTFNTKAGEEVLAKVGISSVDY
                     EGASKNLDSEINHWDFNKVKNEAHETWKKELSKINVKGGTEDEKTIFYTGLYHTSISP
                     NTFSDVDFRYRGMDRKIHQSNEEKIYTVFSLWDTFRAYNPLKTITDPDKTNEFINTLL
                     TKYDQGGILPMWELQGNYTGCMIGYHSVPVIVDAYNKGIRGYDVKKAYKAVVHASKYD
                     TTDIFFPSKQVKNILMPKGKLYNETMDFIPADLENESVSKALEYAYNDWCIAQMAKDL
                     GKTDDYNHFMKRSKKYTQYYDTKSGFMRGKNQDGKWREPFDPRFSKHRKDDYTEGNAY
                     QWSWFVPHDVEGLVDLVGGKETFIKNLDVLFSTSSELTGDDVSGDISGLIGQYAHGNE
                     PSHHIAHMYNFVGQPWKTQEVTDKIMNELYFNNPNGLAGNEDCGQMSAWYVLNAMGFY
                     SFSPGNTTYSIGRPIFDEVEINLPTGKKFVIKAKNNSRDNKYIQTTKLNGKKLDTPFF
                     THEQLIAGGKMEFKMGNLPK"
     gene            27893..30175
                     /locus_tag="PHEL49_1330"
     CDS             30204..31520
                     /locus_tag="PHEL49_1331"
                     /codon_start=1
                     /transl_table=11
                     /product="L-fucose permease"
                     /protein_id="KGL60441.1"
                     /translation="MKDLKKIPVVPKKNLISFILVTSLFALWGFANAVTDPMVQAFKK
                     VLELSNSEAAWVQMAFYGGYFCMALPAAMFMRKYSYKVGILIGLALYATGALLFYPAA
                     QSESFMFFCLGLYVLTFGLAFLETAANPYALAMGAKETATQRLNLAQAFNPVGLIAGL
                     FVAQQFVLKNLQSDDIVDFSALEEASKMLIRTTDLLVIRDPYVVLGLFITVVFVIFLV
                     SKMPQSKAEGEMPKIGETFAALGKNSKYTSGVLAQVLYVGGQIMCWTYIYQYAEGIGM
                     DSVTAGYYQMAAFVLFTFGRAIGTYLLRFISSGKLLMYFAVLAMVFSLGTIFIQGIIG
                     LYCLVGISFFMSLMFPTIYGIALGGLSEEQSKVGSAGLVMAIVGGALMPKLQGIIIDA
                     GGNGVADTSIMGVSEVNFSFILPLLCFTFIAWYGFRVFKKYESSSS"
     gene            30204..31520
                     /locus_tag="PHEL49_1331"
     CDS             31538..32992
                     /locus_tag="PHEL49_1332"
                     /EC_number="3.1.6.1"
                     /codon_start=1
                     /transl_table=11
                     /product="sulfatase, S1-15 family"
                     /protein_id="KGL60442.1"
                     /translation="MQRSIKLYLIIIVSIFSNSIIFSQSKKPNVIVFIADDFGYGSTN
                     IYGAQEALIKTPNVNKLAKEGVKFTNAYTTGSVCTPTRYALMTGQYSWRTKLKKGVVN
                     MNDPALIDVKRKTLPKYMQSLGYKTAMVGKWHLGFKEKKFNNLLGDIYPAPTDYGLDY
                     SFALPNNLDDGHKVYIENNKIYGLRSDKISPYGKSFYGKQYKGYDAPQRVTEQVTDDL
                     TNKSIEWMKSLDKDQPFFLYYAAAAVHHPIVPSPQMRGKSNAGAYGDFIQDIDRSLGD
                     LISFLEERGIRENTIIIFASDNGGDIPRKKNLVMPENFAINKGLQINGDYKGDKHTIW
                     DGGFRIPFIVNHLNKIKENKISETTVSTVDVYGFLADYVGNDKGLDLEDAPDSYSFKK
                     AVLKPDQFYERPPLVHRDAQGRKAIRFEGWKFIEEKNKDTKKKMNAEMLFSLTKDKKE
                     STNLAKTEKAVVNKAKNYLSKIIEKSSKEIWKNN"
     gene            31538..32992
                     /locus_tag="PHEL49_1332"
     gene            32994..34602
                     /locus_tag="PHEL49_1333"
                     /note="sulfatase, S1-nc family; frameshift"
                     /pseudo
     CDS             34710..36242
                     /locus_tag="PHEL49_1334"
                     /codon_start=1
                     /transl_table=11
                     /product="sulfatase, S1-51 family"
                     /protein_id="KGL60443.1"
                     /translation="MTDDQSAVVPLDSEKRIQSRPFGFNGDKEVHTPIIDDLAKNGMI
                     FNSAYVSSSVCVPSRYTMLTGRYAGRSEGPAFMRMHPKGTMTRVENNTEIEKDKPNLP
                     RLLQEVGYKTGFVGKSHIVEHNIVNNKKNWTKNGFQTYAKNADPNDPAVSKKMYENHQ
                     KWTEVIKEYGFDYANGVYAGNLREQYNDSLNVHNIEWKNKAALEFIDENKKDPFFLYY
                     SETVPHGPAPYNMKNGKYFRGLDSNPKFTGEGLVDADYSYLPTREEIKEEVKNLDKKV
                     AHAWLRWFDHAVGAVVDKLKAEGIYENTIIIITSDHGNYNGGKTSLYESGTKVPLMMH
                     WPNGIKPNQEYNELVQNIDFTPTFLNLAGIKLKTVKSKLDGVSLKKVLKGTKKPVHDY
                     LFFEMGYARSVMTKDWKYISVRYDKQKQNRINRGRTFKGWKGAELQYPYYTRNGHLGN
                     IASKSSAFYFDADQVFDLVKDPRETENVFKDNKEKAEELKKLLTKSLMLFPNRPYAEF
                     VK"
     gene            34710..36242
                     /locus_tag="PHEL49_1334"
     CDS             36244..37419
                     /locus_tag="PHEL49_1335"
                     /codon_start=1
                     /transl_table=11
                     /product="alpha/beta hydrolase"
                     /protein_id="KGL60444.1"
                     /translation="MDNAIKSILVIFTCCFILKSAAQKTIDTIATKAGGYDIPIRIKL
                     PKKTKGKNPVYFFVHGGGWNGGTATRVPPARLHTDANYLADQLGVIYVGLGYRCKGNN
                     ATFADAIKDLKASVQWFFDNADTYNADLTRIGFGGASAGSTLAAMMAQKYKNCKLFVG
                     AEGMYNLVDHDAKKSLFPSQKGRALYGLATEKESKKASSFYNLRESPPTSLLLNGKED
                     VLCHYSQTEKFAEQIKKKGGKVKAVLYDKINHTCLSASYPEVLKNSVLEIAKLFIEEF
                     QLENTNMNQIEVLLDKRLQGQYTKENIKEKEILGTWKFKNIIITLNENGQGYYLNSKN
                     NSTKIFTYTLEKDSITFKVNGKTKMFYMRKNNRILYEYVIANTRAKYRRFNYMKVKK"
     gene            36244..37419
                     /locus_tag="PHEL49_1335"
     CDS             37442..39046
                     /locus_tag="PHEL49_1336"
                     /EC_number="3.1.6.6"
                     /codon_start=1
                     /transl_table=11
                     /product="sulfatase, S1-nc family"
                     /protein_id="KGL60445.1"
                     /translation="MKYFLYTLFIILTFGCKTQDTAKKKIALNSQKKNLLFIIVDQQR
                     YDALSYAGNTILKTPNLDRLAKQGAYFKNAYTPVAVCGPARSSILTGTTINTHQVTTN
                     DKTYDYNDTPVMTMKTFDEILTEKGYHAEYYGKWHVLTSHAEVYKNPNKYAKNGKYIF
                     KPQGQRHLYLDYLNEVFPREEPKKGQLLDRFTKRPYTPDPLDIDYGKTYNDVKKEVKH
                     RHSQPNYHGKSSIPKEHTITAYYANKTIDAIKRLKNKPFSITTSFHFPHAPMIPSEPY
                     YSMYDPDKMPIPSSIKDNMQNSPYINANGRNKLTVFADEEKIKYMISNYYGLITELDD
                     WIGKIMKTLEDESIAENTMVIFTSDHGEMLGAHGMREKNVFYEESSHIPLMIKIPHEI
                     KKETTVNGYVSNVDLFATIMDYLQIGNYKSDGESLRDLIEQKQTNHGNYVVTEWDYRG
                     PIQPNYMIVKDGWKLMIPYTEDSKILNVLYNLNDDSQEMNNLLGNNPDRRKYNEKAEE
                     LRINLLEWLKKNNSKHYDGVSKRKLI"
     gene            37442..39046
                     /locus_tag="PHEL49_1336"
     CDS             39057..40028
                     /locus_tag="PHEL49_1337"
                     /EC_number="5.3.1.8"
                     /codon_start=1
                     /transl_table=11
                     /product="mannose-6-phosphate isomerase"
                     /protein_id="KGL60446.1"
                     /translation="MKLYPLQFTPLYKYRIWGGEKLKTELNKQYTEENIGESWEISDV
                     SGDETVVAEGALKGQSLSDLIKEFKGDFVGNAVHEKFGEEFPLLIKFIDAKTPLSIQV
                     HPSNEVAKERHNSFGKNEMWYVMQADKDAELIVGFDQEINTDDYKTHLENNTILNVMH
                     HENVQKGDTFYIPTGRVHAIGAGVLLAEIQQTSNITYRIYDYDRVDSKTGEKRELHNE
                     LAIDVIDYKVHKNYKTDYSIEKNVSNTLVHSPYFRTNILDINSTVKKDYSVIDSFIIY
                     MCVEGTVNVISEGETYTINNGETLILPASLKKITLQSESARVLEVYY"
     gene            39057..40028
                     /locus_tag="PHEL49_1337"
     CDS             40111..40440
                     /locus_tag="PHEL49_1338"
                     /codon_start=1
                     /transl_table=11
                     /product="hypothetical protein"
                     /protein_id="KGL60447.1"
                     /translation="MKKIIVLLLLLTVSVAQAQKNQKAVALAEKLSKVMEFDEDQSAK
                     LLELILDRNNKKRALRKEYADDKDTFKVKAKEVEKAYNKDLRVLAGIEKFKLLVVYRK
                     AKRAANN"
     gene            40111..40440
                     /locus_tag="PHEL49_1338"
     CDS             40536..42776
                     /locus_tag="PHEL49_1339"
                     /codon_start=1
                     /transl_table=11
                     /product="alpha-1,2-mannosidase, GH92 family"
                     /protein_id="KGL60448.1"
                     /translation="MVKNYLIALLSVLSFTTSLAQETDDNTKYIDPTIGNVSRFLVPT
                     YPTIHLPNQMLRMFPVKQDYISDMVQAFTFQVPAHRRQGILQMKTTLGDMKNSSWNKG
                     MAIDHDLEIVHPWLYSTYLIEDDIKVSFTPSKKSAIYKVEFPEGKQKNFLIKGTKDMQ
                     FSEGENSFTIQEKRSKPTRGEHAVINTVTIYVYGKVVDENNKPIENINYIFNTHKLQI
                     TATKNTPTTLLIKYAISYVSAAQAKENFNKEIKKKSFEDVSKEGKKAWDTVTNQIQVE
                     GGTTAQKRTFYTSLYRTYERMVDVNEYGHYYSGYDKQVHKSNRPFYVDDWVWDTYLAQ
                     HPLRTILNPALENEMLNSYTLMYEQSGWMPTFPQVYGNHLCMNAYHSSAIFIDGYRKG
                     LKNYNVEKAYEGIKKNLMEGTFIPWRQGNPRGALDDFYHDNGYFPSLKKGEQETIGNV
                     DGFEKRQPVAVTLGVSYDFWAVSEFAKELGNIDDYSKLSPKGNDYKNLWHSKKRLFMP
                     KDTEGNWVNINPKLDGGKGYREYYDENNGWTFAWSVQHDIAGLTNLLGGKLAAQNRLD
                     QLFRESLGIRKSDFFVNGSNSTGMVGQFSMGNEPSFHIPYLYNYFGAPWKTQKRTRFL
                     LDVWFKDNIFGIPGDEDGGGMTAFVVFTSMGIYPVTPGLPYYNITSPIFEKTAIKLQN
                     GNTFTVVAEGSSKRKKYIQKAFINGKEIFSPFISHQQIMNGATLKLDLGELPNKEWGK
                     NAVIPK"
     gene            40536..42776
                     /locus_tag="PHEL49_1339"
     CDS             42794..45406
                     /locus_tag="PHEL49_1340"
                     /EC_number="3.2.1.21"
                     /codon_start=1
                     /transl_table=11
                     /product="beta-glucosidase, GH3 family"
                     /protein_id="KGL60449.1"
                     /translation="MKIISNKLTVCIVFSFLILQINSIKAQEKLPYHNSELKIEERIN
                     DLLPRMTLEEKVNYVTGGVLSNNQESINGIERLSIPDFVIAHGPFGMKMRRRNKNGGI
                     TLDAGTYFPVSIAMAATWDIDKVKQITSAIGKEMNAVGAMSNAGPAMNIIRDPRTGRS
                     FEYFTEDPFLNGQIAAAYTKGIQSEKIAAILKHYIVNNQELNRHKVDVQVSERALREI
                     YLPGFETAIKDADAKIIMGAYNKVNGVHSCENDFTLNQVLRKEWGFRGFVLSDWSGTQ
                     STVASANNGLDVEMPRPRWYGDKLLKAVKDNKVSEDVLNTMVKNVLRVVFWSGAFDQG
                     PMYDKNIVRSKPHLEMARSASSEAMVLLKNENNTLPFNLNKIKNIAVIGPNGNYGEHF
                     NNGKYDIGLFQGGGSAKIVSKQQNVITPFLGIKNNITKDVKVIYEPGCYAESGYGLIP
                     TKYLSVDNKEGIESSYYNNVGFKGAPLKKEVNKKLAYNWGRGLEIPEAGTAKNNDKYK
                     FSVAFKSTLKVPATRDYSFEVRNEAGSAKIFIDGKLIAENKKGSRIDWNNTGNIKLEK
                     GKEYELEVKYASFGGHISNLRIGWDYENIQYLERAKIAAKNADAVVLTVGLSAKVGET
                     EAGDRRTLALPEAQQNLINEISKINKNLAVVLVAGSAVTMNSWLDNVPAILDVWYPGE
                     QGGNAIFDVIFGKVNPSGKLPITFPKSYSQYPANFYSYDSEIEYKEDIYVGYRYFDKY
                     KKEVLFPFGHGLSYTDFKYSKLKVSTKKNTTNVCVKIENIGNSDGADVIQLYVRDLKS
                     SVDRPIKELKAFKKIYLKKGDKKTIEFKLTERAFAFWDSVSKDWKLEPGEFEILIGKS
                     SRDIILKKIINVKR"
     gene            42794..45406
                     /locus_tag="PHEL49_1340"
     CDS             45393..47996
                     /locus_tag="PHEL49_1341"
                     /EC_number="3.2.1.21"
                     /codon_start=1
                     /transl_table=11
                     /product="beta-glucosidase, GH3 family"
                     /protein_id="KGL60450.1"
                     /translation="MLSDKEMRMLTKIMMVIFLFIITNSIKAQEKLPYQNSELKIEER
                     INDLLLRMTLEEKVELVTGDKIPAKGVIGSEGIKRLNIPGFKIEHGPYAFKGWFGPNE
                     AKEMGTYFPVSIAQASTWDRPLIQEINAAMASEMKASGGQANAGPAMNIIRDPRGGRS
                     FEYFTEDPFLNGEVAKAYTLGLQSQKIMANLKHYVCNNQEFNRHKLNIIVNERTLREI
                     YLPGFKKAIQEGGAWSVMGAYNKVNDIYSCENPFLLNKILREDWGFKGFVLSDWSGTH
                     STANSANAGLDMEMPRERWYGKKLIKAVENGEVTEQTINKMTGNLLRGMFWSGAFDTK
                     PSLDKSILHNKKHLKIAREASAKSMVLLKNDAQVLPFNADKIKKIAVIGPNGNYGIHY
                     NNGQYNPHLLQGGGSAFVEVKEHLMITPFQGIKNNVEKDVKVTYSPGSYAESGCGIIP
                     VKYIKTPNGKPGLLATYFNNNSKNRKEVKREIDLVVSKVWTKELDIPEAGNEKDDLSR
                     FSAQWSGILTAPATRNYTFSVRNSAGSAKLFINDKLIASNKNGNWLDWNGMGSIELEA
                     GNQYKIRAEYAKSGPRADFRLGWDYENVAWLEQAKKIAKEADAVILTVGLSGHMGERE
                     AGDRNHLRLFPAQENLINEIAKINKNTVVTIIAGGAIDMRNWLPNVSSVLMAWYPGEQ
                     GGNGLVDVLFGKVNPSAKLTITFPKSLEQYPKDFHSRGDGNEYKEGLYVGYRYFDKFK
                     KETLFPFGHGLSYTNFKYSKLKVSKKKSSTKVSVNIENTGSFDGADVVQLYVRDIESS
                     VDRPLKELKEFKKIYLKKGEKKTIEFNLTKSAFAFWDSVSKDWKLESGEFEILIGKSS
                     ENIALKKVIKL"
     gene            45393..47996
                     /locus_tag="PHEL49_1341"
     CDS             48012..49598
                     /locus_tag="PHEL49_1342"
                     /EC_number="3.1.6.14"
                     /codon_start=1
                     /transl_table=11
                     /product="mucin-desulfating sulfatase
                     (N-acetylglucosamine-6-sulfatase), S1-11 family"
                     /protein_id="KGL60451.1"
                     /translation="MKKYSIILVLLMSFFSCKTEKKVEVSQKPNILFIMTDDHALAAI
                     SAYKGFLSEVAPTPNIDRIANDGMRFNNMFCTNSICGPSRASILTGKYAHVNGFFKNE
                     GGGDFNGAQQTFPKLLQKAGYETAVIGKWHLGTAPTGFDYYKVLFNKEGQGSYFDPVF
                     EMANDSIVEEKGKFSTTVIKDDAINWLKNRKDDTKPFMLMYQFKAPHRPWDPGPGYEN
                     YLSDVTLPYPTTFNDDYKGRKAAKNSWMRIDGHMNRKDVKIKPPSGLTEEELIAWNKY
                     GNNDGEFWTPDPKMTDQERKNWKYQRYVKDYLRVVKGVDDAIGEMLNHLEVSGLAENT
                     IIVYTSDQGFYLGEHGWFDKRFMYEESMHMPLLIKYPKKIKAGSVNNDLILNVDYAPT
                     LLSLAGVETPNDMQGKSFVPVLENTTTAPFRDAVYYHYYEYPYWHNVQPHYGIRTDRY
                     KLIHYYYDMDEWELFDLEKDPNETNNIYDTKENSALIATLKTRLASLKKENKMDLSDE
                     ELKEMTDIRIKRRYRVEPAN"
     gene            48012..49598
                     /locus_tag="PHEL49_1342"
     CDS             49683..49883
                     /locus_tag="PHEL49_1343"
                     /codon_start=1
                     /transl_table=11
                     /product="hypothetical protein"
                     /protein_id="KGL60452.1"
                     /translation="MEPSEEHYHINGGIILRNNLSLIGVHGPTSRGTKHSIKNQPVGS
                     VFKITDQNNVFITVESVTQIKS"
     gene            49683..49883
                     /locus_tag="PHEL49_1343"
     CDS             complement(50032..50601)
                     /locus_tag="PHEL49_1344"
                     /codon_start=1
                     /transl_table=11
                     /product="NUDIX hydrolase family protein"
                     /protein_id="KGL60453.1"
                     /translation="MIFKKLNISILNKILFSFFLVILNSYYLSAQKNNFSYFKLCVTN
                     KKNEVLLVKYNGIWELAGKKYVDPRTISEFTGFMADELGIKFKDLRLRGLFTFYYNKG
                     TYPILFNYYSAKYKSGELKIPPGCTDIAWFPIKRAIKIIPFETMKAILTKMYQKKRYV
                     WGASIRIFKKPNSLVNTIKMEEDFYPLSK"
     gene            complement(50032..50601)
                     /locus_tag="PHEL49_1344"
     CDS             50685..53024
                     /locus_tag="PHEL49_1345"
                     /EC_number="3.2.1.-"
                     /codon_start=1
                     /transl_table=11
                     /product="alpha-1,2-mannosidase, GH92 family"
                     /protein_id="KGL60454.1"
                     /translation="MKKSMYASLLILLIVFNHLTAYSQNKLADKVNVFIGTGGHGHTF
                     PHAMVPFGAVAVGPDWETQGWDAAGGYHYDAKNILGFSQVHLSGTGLIEGGDLLLMPT
                     VGKIKVDPGTHENPDAGYRSRFSHTDEKATPGYYQVRLLDDNINAEMTATERVGFHKY
                     TFPKSDKSHVLLDLVHHIKGGGSGVKQAYIQIKDTQTVTGYRVTSSVWAANRQLYFAI
                     KFSKPFISNVIYDPRGLVFNKKKKFLWDMVDYSAPKIKTFFNFKTEENEEIMVKIAIS
                     SVSMKNALENLETEIPHWNFTKIKKEASQKWEQQLHKIEVKATPDIEAKFYAALYHNN
                     IHPTINHDVNGEYRGMDQEVHKTKDFTHYTMFSLWDTFRAAHPLFTIIHPERTKDIVS
                     TMLNFQKENPRKMLPMWSMYQNENTCMIGLHALPVIADAYSKGLIKEDAKDLLKSMVI
                     SANQPGIDSTAHRNIYPSYYGQQHYLKKGYHPNDLVRTGVSVTLEHAYDDWAVALFSD
                     KLGDKKTTDTFLKRAQSFNNVWDDNSKFFRAKLNNEKFIEPFNPRAYHREDFHDRDYT
                     EGNAWQYLWFVPHDVYGLADLLGGKKAMSKKLDKLFTLPEQDSKVGDVSGFIGDYAHG
                     NEPCHHVAYLYNYVGQSHKTQKLIHQIDKDFYKAAPDGYIGNEDAGQMSAWYVFSALG
                     FYPVNPAGGIYVFGSPLVEEATLNLENGKIFSVRVKNYGDKNIYIKSVQLNGQPYNEV
                     WVKHEDIVRGGILEFTMCAKPTKWGKKSKPVPYANGKVN"
     gene            50685..53024
                     /locus_tag="PHEL49_1345"
     CDS             53030..55699
                     /locus_tag="PHEL49_1346"
                     /codon_start=1
                     /transl_table=11
                     /product="pyrrolo-quinoline quinone"
                     /protein_id="KGL60455.1"
                     /translation="MLMKNFKLIIFLLLIVEISAQGIIENSSGDLELDEIRKEITSNI
                     TQRKTFKLRAIKMKLWAAMLQQQGIPLKEYVAIDNRLNKVTRWNNLWSGNKPQQFSDK
                     QMQKVCLIIDAGYAILEKYQAIANTRKSTDFTSNLNPLNYNKQKEIPWTSYKGNEGLS
                     GYTGAFGPTKGEKAWKFPIGLAWESKPAIEGSRVYISSPGIRTKLYCLDLNTGKSIWK
                     TQQEIEIMGDQLYHAPNNQSSPVILENYIMYREMGARGNKGPTKDVVLVDKKTGEITK
                     EIEVGHVDYRAGHAPFAANNDVVVYPFGVQDIHTTPPLTQAFDRMIAKNIKTGQKLYE
                     MYIGYTFSEPHLDKENWAYQGTAEGYLYAWKADERLHNRPKPNWMFRAEGAINDKVIT
                     SGNFVLFGANDGVFYCLNKRTGKLIWKHKLDIIETNAFRHFSAPYVANGKVAVGSADK
                     HFYVFDIKTGKVLINKKADDWIRSAPVASENKFFFATMKGTLYGVEFHKNKSKELFKT
                     QISHHPVFADLSIKDDKIVINDSDLYTHCYNTKGDKIWKISTIDSFVKDNTRIFSDQI
                     AGGAYYQSKPTAADDMVFVGSPSRFIYALDAKTGKEIWKHEIGASISGAPTYYQGKIY
                     AGQQGGEDDFYCLDAKTGKLIWKQNVDWVWGSATCSDNMVYIPGIDGYAWALDSNTGA
                     MIWKKPFSRSVCSEPAVEGNIVIFGSWDDYLKAFNKKTGELLWKYNGGGTDSGVAVIK
                     DGKVYLKNKCLDLKTGKLIWEFKDGNNIFNITPAVHDGKVYMSCWHGLGLGGVCIEAV
                     VYCIDAKTGDLNWTQLGAGLSSPVIGEKGNVYFSNIADPYFYCVDSEGNIDGTTNIKW
                     KYKMGNKVEESAPALYKGRAYIMSSDGYLHAIK"
     gene            53030..55699
                     /locus_tag="PHEL49_1346"
     CDS             complement(55727..56404)
                     /locus_tag="PHEL49_1347"
                     /EC_number="4.1.2.14"
                     /EC_number="4.1.3.16"
                     /codon_start=1
                     /transl_table=11
                     /product="2-dehydro-3-deoxyphosphogluconate aldolase /
                     4-hydroxy-2-oxoglutarate aldolase"
                     /protein_id="KGL60456.1"
                     /translation="MAQYTRIEVAQVMKSTGLVPLFFHKDIELSKNILKACYDGGARL
                     LEFTARGDFAHEIFGELTKYVIKELPGMILGVGSITDAAAASLYMSLGANFIVTPVLR
                     EDIAIVCNRRKVLWSAGCGSLTEIANAEELGCEIVKLFPGDTYGPNFIKAIKGPQPWT
                     NIMPTGGVSTTKENLKGWFDAGVTCVGVGSKLISKDIIQNKDFDKLKQIVQETLQIIK
                     MLQPLEK"
     gene            complement(55727..56404)
                     /locus_tag="PHEL49_1347"
     CDS             complement(56415..57461)
                     /locus_tag="PHEL49_1348"
                     /EC_number="2.7.1.45"
                     /codon_start=1
                     /transl_table=11
                     /product="2-dehydro-3-deoxygluconate kinase"
                     /protein_id="KGL60457.1"
                     /translation="MKKVVTFGEIMLRLAPQGFLRFSQASSFDVIYGGGESNVAVSLA
                     NYGVDVDFVTRLPKNDIGESAMMEMRKRGVGVDKIIWGGNRLGIYFLETGAVSRGSKV
                     VYDRAHSAIAEIESGMIDWDAVFDGVEWFHWTGITPAISQGAADVCLEAVKIASAKGI
                     TISTDLNYRAKLWKYCDDAHREKIMTEITSYCDIILGNEEDAEKHFGIHPEGLDVHKH
                     GHDIKAEAFLSVCKQMIKKFPSAKKVITTLRGSISASHNTWAGVLYDGKKMFYTRQYQ
                     ITDIVDRVGGGDSFMGGLIYGLLKYPEDNQNALDFAVAASCLKHTIKGDANLVTIEEV
                     EKLMEGDASGRVAR"
     gene            complement(56415..57461)
                     /locus_tag="PHEL49_1348"
     CDS             complement(57721..60438)
                     /locus_tag="PHEL49_1349"
                     /codon_start=1
                     /transl_table=11
                     /product="pyrrolo-quinoline quinone"
                     /protein_id="KGL60458.1"
                     /translation="MKTSKLFFTVLFLIQTFVIDAQNSFTTSGSEDIDRVRKEIVTNS
                     TTKENFREHSVLMYMWVGTLQHLGADLRSFYDIDKKYYQLENQVNRKKGKEKIEATQK
                     MTVLIDAGFAKLEEIHNEYLKNGSIFKPFESDGKGFPKGGNMDAEWPMFQSNKHNNGY
                     SEAPGPKYGRTAWKFPVGLGWYVRPVIENGSVYVTSPGMYTTCFKLSLKTGKILWKST
                     QEHPLFGIYKYPAMMSTPVIQGDKIILREVNSHGGNKGQAKNLVYIDKNTGKTISKSY
                     AGHVDYRTQNAPVASNSDYVVYPFGVSDIYQYPPVCQNFNRLICKDKNNKKQMWDFNV
                     GDIDALAEPVLSKYQVFQGTTEGYLYALNLKPGVSGQKNFNNEQATNEKKLIAWNFKA
                     EGAINTKVLLDDGKVYFGANDGVIYCLNEVDGKLLWSKKVNKIEKRARKHFTNPLIDN
                     DVLYIGSANKNAYAIDVNTGDILWKKETKDWIRAKPVATKKHIYFADVQGNIYKYKKN
                     GKQVWCKRISTHPIFADLTISEDKIVLNDSNLLTFCLDLDGKVIWKHSILSAYWDNEG
                     ERIFTDVLSGGTYYQSKPTAANNKLFFGNPAGFLYAVDADTGKEKWKFEMGGAISVGP
                     AIMDGKVYVGQQGGERFFYCLDAETGEVVWKQTVPGGWVWGSATVDDGLVYVPTVNGY
                     AVCLDGKTGHIVWMYPTAKSVPAEPAIDGDIVYFGSWSRSLYAFNKKTGKIIWKANGV
                     GLDSGTLISQDGKIYLPHHSNIFMSFNSKTGEILTEGNTNESDKGKYTNFNASPAFHN
                     GKGFFTARVGIGLKGVPLTSKVYSVDAKTAKVNWTFPDGGGLSAPALANGRLYIGSGN
                     YPYLYCLDQETGKLLWNYKMGTRIEESTLCIYRDKVFALAGDGYVHAVE"
     gene            complement(57721..60438)
                     /locus_tag="PHEL49_1349"
     CDS             complement(60447..61457)
                     /locus_tag="PHEL49_1350"
                     /codon_start=1
                     /transl_table=11
                     /product="transcriptional regulator, LacI family"
                     /protein_id="KGL60459.1"
                     /translation="MKINQKYIADLLNISRVTVTKALQNHPDIALSTREKVKKVADEL
                     GYIPNIVGRSLSTKKTNTIGVIVPKINHSFFSTIIEELYSNAKKVGYNIILMVSFENE
                     EAELDNVKSLLSMNVDGIIIDSVATSQKHKVHNLLNKHNKSFIYLDRKPVSLKNAIGV
                     FFDDENLSYQLTKEIINKGYTKLMFISGNEEISISKHRLNGFNKAVKEAHISVPEEWC
                     LNTKLDKTNAEKDFSTFLENYNNLPEVVICANDSIAIGVYNACEKFDLKIPDDIAVSG
                     FGHVKISSLLNPPLTTVKLNLKKATEKALENLLLLINNKPITENTLIEGKIIFRESTE
                     KK"
     gene            complement(60447..61457)
                     /locus_tag="PHEL49_1350"
     CDS             61547..63034
                     /locus_tag="PHEL49_1351"
                     /EC_number="1.2.1.3"
                     /codon_start=1
                     /transl_table=11
                     /product="aldehyde dehydrogenase"
                     /protein_id="KGL60460.1"
                     /translation="MSKYKLPNKPFEYQNFINGEYINSLSNEIFERKSPAHGNLIGTY
                     QLSNKQDTEQAISVAKKAFKSNYWSDMAGSDREKIIRKAASIIRERAHELALIETLES
                     GKPISQSLDEMEWAAGIWDYAATLARHIAGDVNTNLGKDMTVMLQKVPIGVVAMITPW
                     NFPLLIISQKLPIALAAGCTAVIKPSEMTPGTTLLLGGILKEAGLPDGVVNILAGYGD
                     PVGMTLSESNNVDMITFTGSTDVGKHIMRAASGNLKKVALELGGKNPQIIFPDANIDA
                     LIDAVVFGVYFNMGECCNSGSRIIIHEDVVEEFQEKVVAHSKKVKLGDPLDPSVKFGA
                     IINKMQLDKIKKYVDSGTAQGAKLLLGGNQITINNGNYFEPTIFTDVKPEMEIACEEI
                     FGPVLSILTFKTRKEAIEIANSTPFGLSAGVWTKDLDTAMIMTREIDAGTVWVNNWMS
                     GNPEIPFGGFKQSGIGRELGPGAIDEFMETKSVMIKTEVSNGSWV"
     gene            61547..63034
                     /locus_tag="PHEL49_1351"
     CDS             63047..64588
                     /locus_tag="PHEL49_1352"
                     /EC_number="2.8.3.8"
                     /codon_start=1
                     /transl_table=11
                     /product="acetyl-CoA:acetoacetyl-CoA transferase, alpha
                     subunit"
                     /protein_id="KGL60461.1"
                     /translation="MRNKKFQIVSAEEAVSYIKDNDTVVFGGAGAGHAVPDKVMEHLG
                     KRFVETNSPKNLKTIHPCGIGDNDTRGLNHIAFEGLIDTNIGGFWGNAPKMSALAKEN
                     KIKGYNLPQGVLSHLMRASASKKPGVITKVGLKTFVDPNEEGGKINAITTENFVSHLM
                     IKGSDYLFYPSVNVDVAIIRGTSIDSEGNLTMEEEVGSFSMLSIAQAAKVNGGIVIVQ
                     VKNINTNNCIPGTIKVPGVFIDYVVQDKTQGMTFISTFDKALVDRKEQYTSDDLNLTG
                     LKRIIMRRASLELKENMFVNLGYGMSDGVPIVAQEEGIADKLIFMIEQGSTGGIPTTG
                     LNFGAMYNPTAILDDGYQFDFFQGGGLDIAYLGFAQIDQFGNVNSSRFGNILTGCGGF
                     IDISQNAKKVVFCGSFAVKSQQEITPEGLEISNSGKFTKFINKVEQITFSSEYALENN
                     QEVLYVTERAVFQLTKEGLLLKEIAAGVDLQKDILEMMDFEPVMNNPLLYFDSNIFKH
                     GKLEL"
     gene            63047..64588
                     /locus_tag="PHEL49_1352"
     CDS             64606..65304
                     /locus_tag="PHEL49_1353"
                     /EC_number="4.2.1.55"
                     /codon_start=1
                     /transl_table=11
                     /product="enoyl-CoA hydratase"
                     /protein_id="KGL60462.1"
                     /translation="MTDLILSSLHNGVFTITLNYPAKMNCMGFEMLEGLNDAINFAKK
                     SEDVKVIVITGAGEKAFSSGANIKEFKALKDVEITRWIEFGNGINNNIETISKPTIAY
                     INGYAMGGGLELALACDFRLASKNAILSTPEVSNGWLPGWGGMTRIRRLVGEANAKKI
                     ILLSEKIDANSALQIGLITKISTKEELHIFTNNLLEIKPQVYAMAKSALMDATRTTYG
                     SDINFDVLAVKISS"
     gene            64606..65304
                     /locus_tag="PHEL49_1353"
     CDS             65330..66688
                     /locus_tag="PHEL49_1354"
                     /EC_number="3.2.1.179"
                     /codon_start=1
                     /transl_table=11
                     /product="unsaturated glucuronyl hydrolase, GH88 family"
                     /protein_id="KGL60463.1"
                     /translation="MILSDINIQDLKKPLDTFWKLATEKALLLHKEYDTNQGSPVFTV
                     HGKYTTRGWTEWTQGFQYGITLLIAEATSNKELLKIGKENTFNNMAHHLSHFGVHDHG
                     FNNLSTYGNLLRMANQNLFDASKEEKEYYKLALRMSASVQAKRWTNTKEGGFIYSFNG
                     PHSLFIDTIRTARIVLAGHKLKHRSLDENDTKIDLLQRAIEHALTTAKYAVFYGEGRD
                     IYDEWGRVAHESIFNTNDGKYRCPNSQQGFSGFTTWTRGLAWAMVGFSEFLEFLESEK
                     LSFEGLEDVKATLLKAAKATCDFYIKYTSSNGIPYWDTGAPNINKLGNYSEREAEINN
                     SYEPIDSSAAAIGAQGLLRLSHLLKETEAKASKKYMQAGLGVLQTLLSDDYLATEPTH
                     QGILKHSVYHWPNGWDNVPKGSKVPQNESSMWGDYHLVELCFLAKKISEDKYYTFFDM
                     IH"
     gene            65330..66688
                     /locus_tag="PHEL49_1354"
     CDS             66842..68956
                     /locus_tag="PHEL49_1355"
                     /codon_start=1
                     /transl_table=11
                     /product="metallophosphoesterase"
                     /protein_id="KGL60464.1"
                     /translation="MQRRNFIKRTAVLSAAAFISPRIFATANSYNTKKEIFKGFIVSD
                     SHFGWAHKMQPTIKEQAEAVKNILNKFPDLDIFLDTGDAHHNDHHNNANPHKARKDWV
                     DIIQGGCGQLPFYYVIGNHELRSNEDDDPEMRSNIMGSNTCRPYYSFDMQGIHFISFP
                     QLIRATYITEEAWDWLDLDLAINKDKTIVMLSHNNIIGTTRGNENGYRGVMDSDKMVD
                     IFKKNKNIIAWMHGHNHNFEVINRDDMLFVSNGRIGGFDPSRGKYGIGGVYFEITKEM
                     LTVKCYSAEKDMFLDSFDVSLSQTLDVKTTFDNKADFAYSYGVGGAVNGERIPAYHHH
                     VGENTKSELFLTGCENAVINDDHAMTKYTERKAYHGLDKILFAAKVNHGNAGFEYANP
                     GIRLKANDNWWTTLTMPSDNYDKYSYYRCPLGQKYKASIDLDVKGIKGTQRLWFRLHI
                     YDLNGRKLRIVQSDQIILGDGRQQFDCLLDVPNLPEFDTIYSNPESDNLVNIAVEASF
                     TGMNTDVDIIYLKLEQEHTSLNTVDAGVIIDTKSYQTFGVLAKGDIKKIDLEKPLETR
                     SVNQISTSGNKRVTYLVCHSNMKWQVRNATVTYLDNHIKIGKIRNHISDKLEIIISPL
                     QKNIGPYLHRVRYAENIKLVPYQSKNRSIKATIENVFQNAEVDFYSTKKPKVVAGVTS
                     WIYKDNIVTAKISKPTTVLVKF"
     gene            66842..68956
                     /locus_tag="PHEL49_1355"
     CDS             68967..71309
                     /locus_tag="PHEL49_1356"
                     /EC_number="3.2.1.-"
                     /codon_start=1
                     /transl_table=11
                     /product="alpha-1,2-mannosidase, GH92 family"
                     /protein_id="KGL60465.1"
                     /translation="MTKTKNNFKSLLVVCTLAAIFFTSCNTQGQTTNSKDKTFLVDYV
                     NPLMGTDSKKSMSNGNTYPAIATPWGMNFWTPMTAEMGNGWAYNYDDDKIRGIKQTHQ
                     PSPWLNDYAAFSFMAVTGELKYQEDERASWFSHKAETVTPYHYSVYLAEYDVTAEVAP
                     TSRAAHFKFTFPEADSSYIMLDAFFKGSMVKILPKERKIIGYCRNNRGGVPENFHNYF
                     VAEFDKDFEMTHTWKDNWILQKNNLNSEGKHVGAIIGFKTKKGEVVNVKVASSFISLE
                     QAKINLDREIGKDSFDETKENAKNAWEEELSRIKIEDDNINNIKTFYSCLYRVLLFPR
                     TFYEFDADNKMMHYSPYNGKVVPGYMFTDNGFWDTFRAVFPFFNMMYPEQNNKIMEGL
                     ANTYKESGWLPEWASPGHRAVMIGSNSAPIIADAYLKGNIKNEKTAEILFEAILKNAT
                     VEEGRPVRSVGREGLHYYNTLGYVPFDVNIRENAAKTLEYAYADFTIGQMAEKMGKDA
                     IAKKYYEQSHRYKNVFDPLTNLMRGKNEDGTFQSPFDPLKWGGAFTEGNSLHYTWSVF
                     QDIDGLINLMGGKENFIKQLDGVFTMPPKYDASYYGKVIHEIREMEVANMGNYAHGNQ
                     PIQHMIYLYNYAGVPFKAQDKIRKVLTKLYTPTPDGYCGDEDNGQTSAWYVFSALGFY
                     SVTPATDEFIIGSPLFKKATLHLRNGNTFTIEAKNNSKNNFYIQSASLNNSDYENSFI
                     NCSDIQKGGFLEFEVSNTPNKSWGSKKQNAPFSLSLKKYK"
     gene            68967..71309
                     /locus_tag="PHEL49_1356"
     CDS             71375..75058
                     /locus_tag="PHEL49_1357"
                     /EC_number="3.2.1.23"
                     /codon_start=1
                     /transl_table=11
                     /product="beta-galactosidase, GH2 family"
                     /protein_id="KGL60466.1"
                     /translation="MFHFSPFVLSSNSRSALVLFSFLSTLFLNPLNAQDSLLSKDSFS
                     ISKPQFTKVGKGLCKVQDGVLATRDSYASIGSAEWENYTISFEARTPKTEEQVQIWFG
                     FREQGRNNRYLVGFKGGFQNDIEIARMGLMGDDRFLGIRNLDFNPTLGVWYAFKIEVC
                     KNRFRVFINNENIPRIDVIDDKGDMLTKGKVVLGGAWIKNEFRNLEVTRLSDTYMDPI
                     KSKEYSYYLTPKQKVEKRIKERKQYKKVKISHINPIRTTISLDGNWLFKPDHELINRE
                     QAIDANSSDDDWHILEVPNFWNPSRIWLHGETFMDEEHQKGASDTYFQKETDRCENYT
                     FDYKKTNIGWYRQWVDLPDSLNDKNIELNFDAVSKMAEVYVNGKLAGNNKGMFGEIKL
                     DITKFLKPGSNLIAVKVMKDYTKDIKNANEIATIAVTVEVTNQMLKDIPHGFFRDEPV
                     GIWQPVKLIITNPVKIVDTYIKPNLTGARFEIQLRNTSKLKKIFNLNTSIKEKGTDDI
                     LIERESIKKIILKEGEYKTVTFEINNLNPKLWSPETPNLYSFNFNLKESKTNKLLDSE
                     TIQSGFRTFETKGDYFYLNGKQYWLRGANHTPHALGINDADLANKTLQMYHDGNIAVT
                     RSHTIPYSEVWLKAADEKGVGVSYEGTWPWLMIGIGEGSIPKKELLNIWSNEWIRLMK
                     KYRNHPSLLYWTINNEMNFTHKKDKLSKMEQKMQIVSDVVKQMRIADPTRPICFDSGY
                     TRKAVKNNPNKNFFQKYDDGDIDDGHNYQGWYNTSVFDVFDKKQLLNRKTNGRPLISQ
                     EWSSGYPNTETGHHTRSYLWQHQNTQTHIGNQAYPFGNPSYSLENNAFLTSELVEAVR
                     RTHDKLAGMHNFSSITWFQNVYDAEKVKPYPTYYRMKNSLNPILVSAELWGRHYFTGD
                     KLPTRFCIVNDKLNGEDLEASILEWEITYEDNRIVSSGEYSIPKIAHYSRKWLTPNII
                     LPENFSGNRLDGKLKLYLKQNRKVVAKNEYNLFIAKKSWVKPLHNSKKIIVVDFDNNT
                     IPVLDMLNYKYIKVNTLNEAFSKKADIYIVSGLSDVKNFDTKKAKLILDNVNKGAKVL
                     LLKTGEKAIAIFPKHITKYLNKKMETAHIDITESKVFKDLEYFDLRYFSNPKAEKPLV
                     YSGLYQINESKSNIVCIASGCQHRYARGQDRRKEMLTMKGFPIISITNKGKAVFSEMM
                     TNKGLYDPVAAKLIINLISETLE"
     gene            71375..75058
                     /locus_tag="PHEL49_1357"
     CDS             75152..76519
                     /locus_tag="PHEL49_1358"
                     /codon_start=1
                     /transl_table=11
                     /product="sulfatase, S1-71 family"
                     /protein_id="KGL60467.1"
                     /translation="MKAKKIFFLMISILFLGCFSSKSQVGNPEKTKKNQKPNVIFILT
                     DDQGSIDVNSYGAKDLVTPNMNYIIENGISFTQFYASPVCSPSRAALLTGKTPQRAGL
                     SGNAVPNSKVKKGLPGTEYTMAEMFKDAGYATAHIGKWHLGDAPEMTPNAQGFDHSFG
                     HMVGCIDNYSHFFYWSGPNRHDLFRNGKEVYYDGQFFPDLMVNEASNFIEENKKNPFF
                     MYFAVNMPHYPYQGDAKWLDYYNDKGVSYPRNLYAAFISTLDERIGALLKKLDELGIK
                     DNTIIVFQSDNGHSTEQRAHFGGGNAGPYRGAKSSLFEGGIRVPAAITWPNKIQKGAI
                     RNQFGVNSDWMPTLAELCGIKLDSQDLDGKSLVDIINNEKEKTRHTEGYCWQYQDMWV
                     ARKGNWKLLGNPRDTSKKTYKLKEKRFLVNLDDDIGETINLAKKHPNKVIELEQHYRN
                     WLKKN"
     gene            75152..76519
                     /locus_tag="PHEL49_1358"
     CDS             76533..78110
                     /locus_tag="PHEL49_1359"
                     /EC_number="3.1.6.14"
                     /codon_start=1
                     /transl_table=11
                     /product="mucin-desulfating sulfatase
                     (N-acetylglucosamine-6-sulfatase), S1-11 family"
                     /protein_id="KGL60468.1"
                     /translation="MKNLSYTVLLSLILIGCSSAKPKPVQETKQPNILFIMSDDHTKQ
                     AWGIYGGVLKDYVQNRNIERLANEGVVLENCLVSNSICTPSRATILTGQYSHRNGITT
                     LGKGLSPTYNNIAKEMGKGGYQTAIIGKWHLKQEPSGFDYYCVLPGQGLYNNPIMKTK
                     ENWKDYNKGGKIYEGFSADIIADKTINWIENRDKSKPFISFCHFKATHEPYDYPERFS
                     NLYINETIPEPTSLYDNGPNTTGRSLIGQSIDSLGNRYVFSTNNPDKRSDYMQYPELP
                     FSIDGLSKKEARSKVYQKFVKDFMRCGAAIDDNIGKLLDYLEASGLDENTIVIYTADQ
                     GYFLGEHGWFDKRLIYEESIHMPFVIRYPKEIPAGKRNKDIIENVDFSALFADYAGIK
                     YPENMQGKSFRENLKGNTSKDWRQYGYYRYWQHQKDRPGHFGIRGKRYKLAFYYGKGF
                     KNNHKQADENTKFWDFYDLQKDPNELHNAYKDSTYQKVITKLKKELLKQRELLGDTDK
                     DSKKIQNSIKTYWDSKS"
     gene            76533..78110
                     /locus_tag="PHEL49_1359"
     CDS             78467..79765
                     /locus_tag="PHEL49_1360"
                     /EC_number="3.1.6.13"
                     /codon_start=1
                     /transl_table=11
                     /product="iduronate-2-sulfatase, S1-7 family"
                     /protein_id="KGL60469.1"
                     /translation="MKSFGADYISSPNIDQLATEGFKFQKHFANAPSCGPSRYTLLTG
                     QYGTAGNNALFLRANKIKEGTKIINQSMPEWFKTHGYTTVSVGKVSHHPGGRGGKDWN
                     DSTKIEMPNAWDRHLMPVAEWEHPRGIMHGLANGEIRLKSSDMNVFQTVKGTDNIYPD
                     GAITEEALKQLKELTTINKNPFFLAVGIIKPHLPFGAPKSYFDQYEGVQLPSIEHPGK
                     PEGRSTWHGSSEFKQYNRWGKNANIDTVFADEVRRHYAACVSYADAQAGKILAELKRT
                     GADANTIVVLWGDHGWHLGEHAIWGKHSLFEESLHSPLIIHYPGMKHKGANTDAIVET
                     LDIFPTLCDLTGIEIPKYAQGVSLKGILVDPEIPGHTAFAYKKGASTIRTSTHRMILH
                     QDGFVELYDHTTAEKETKNVAVKYPKLVEELKNALNTRLN"
     gene            78467..79765
                     /locus_tag="PHEL49_1360"
     CDS             79831..80574
                     /locus_tag="PHEL49_1361"
                     /EC_number="3.1.4.46"
                     /codon_start=1
                     /transl_table=11
                     /product="glycerophosphoryl diester phosphodiesterase"
                     /protein_id="KGL60470.1"
                     /translation="MLTNAQTKIIAHRGFSGIAPENTLIAFQKAIECKADYFELDVHR
                     TKNDSIVVIHNSSIDKTSSNGFKGEIAEMNYSDLTAVKVGYSAKFGDKYENEKIPTLR
                     EALALAKGKIKVCIEIKVYGTEKEVLKIVNDLGVKEDVIIFSFKYPVLAKIRQLDKNI
                     PILWLINKADKMTLEYAKIIELNAIGVGPETTVTKEYLNFAHENAIEVWKWTVNKEDE
                     MQRLIDLGLDGLITDFPDKVLKKTKQNSK"
     gene            79831..80574
                     /locus_tag="PHEL49_1361"
     CDS             complement(80581..80850)
                     /locus_tag="PHEL49_1362"
                     /codon_start=1
                     /transl_table=11
                     /product="hypothetical protein"
                     /protein_id="KGL60471.1"
                     /translation="MIKVPPEFDITFKVNLNKRNDFKNGGKVIHENDFFLSLLEMKPT
                     AVILIPIFLVETKLIVSKLEKLQIPSLFLNIAIDGFNKVLNKRLI"
     gene            complement(80581..80850)
                     /locus_tag="PHEL49_1362"
     CDS             complement(80978..84208)
                     /locus_tag="PHEL49_1363"
                     /note="containing pectin lyase domain"
                     /codon_start=1
                     /transl_table=11
                     /product="hypothetical protein"
                     /protein_id="KGL60472.1"
                     /translation="MKINTYLNIATIYFLIFVSNSIQAQYEPSILFYNNSNQLVYVSD
                     EDGNHIPDYSYVGYKNGEEALPTIAVVKEISPVAGDNTAHIQAAIDEVEALVLNTNGH
                     RGALLLLPGEYPVSGELIINRSGVVLRGSGDGENATTNTIIRGVGNVPDERTLIRIGT
                     NNKSGFGGQVAGTRQDIMSPYIPAGSRTIEVADASVYNVGDNIIIKHPSTAAWLAAVD
                     NGGVASDAPWEPNTINLVFNRHITSIDGNKIQVATPIYDTLDRSLSQSYVYTYNGNSQ
                     LKECGVENLRIFVESSGVTGRDHVKIGIHMIGVDNSWVQGVTILRVSDQGVKFDEATR
                     CSVIDTNVLDMHGPISGGWRYNFEVTDFCNNILFENCTASNGRHTFVANGASDVNGIV
                     FTNCSSSGDYTRSESHRRWSQGVLWDNISWTNTNATGILGLHNRGSYGTGHGWTLTNG
                     VAWNISAPSNQIAIQKPPIGQNYAIGCDATVNGEAPFRHPVGYIEGTGENLRIQSLYT
                     AQFEDRTSHGVLPDTPGKLFPNDYMFTDTEKYLELTWHDVSIEEDSYILERSSDGVIF
                     QTIATLPANTETYTDTDLQQENYFYRLKSTNTIGTSPASNTIQTNDYQITTQNIVYVS
                     ATGAGSMDGTSESNALDNFGVAMSNITSEGDKLIIIGTIAPDGANLTSKNFAFTIEGL
                     DANSVIDGNGGTDRLFTINGATSADVTFKNLTFSGHNTSLAGGSVFFNNNAGATATFN
                     NCIITGNSVSNGAGGGAIFFANGNLNIIDSSFESNTSIEEAGAIFGQSGTITITNSLF
                     KSNSAATKGGALYANSANFTITGSTFYDNETTGDAGAVGGAALYIAGASSTNSITNCT
                     FFQNTTGTTNQDYGTIRTDNGNTTVSNSLFYNNKLNNDQNAPSDWGAGPNGTQTFETS
                     IAQWISTNVDNQDEGTGSITGIKGGTGTPADLTSSNLTFNPTTGKVEYDAVSFTEHSP
                     IDFGSDGNDVGAWDSGLTLSLDKEDFLATKLSVYYNKSSKILELQHTITEPVSIEIYN
                     ILGVKILTLKDVAKNQRVNANSLQTGIYILVGKTPTKFFSKKFLIN"
     gene            complement(80978..84208)
                     /locus_tag="PHEL49_1363"
     misc_feature    
                     /note="Geneious type: Editing History Deletion"
ORIGIN      
        1 aacaatttat tgccctcaca aataagataa cctcttatat attttttagt aagcaacttt
       61 tcatttattt ttgttataat gattaaatta ttggtaatag tttattagcg tagatatgtt
      121 ttacaaattg attttaacta aagcttaaag atagtttagc tttcttaaaa aaacagtcgc
      181 ttaattaatg atttcaaaaa aagtatgttg ttaaaaaaaa ttgaattttc acttattttt
      241 cagatacttc ttttaggttg tttaatctcc tctcttgaag tttcatcgca agaatatggt
      301 cttaatttta aaggtcaaag ttacctttta gatgaaagaa caggtttaga aatttctcca
      361 aatgagtata taaaagttaa aaatgaattt gaagtttcct ttggtttaaa attagatttt
      421 aaacaaaaag gaaatgggtt tggatatgtt tttagaatta taagtaaaga aaataagaat
      481 atagacttac tcctttcagg tttccaaact aaaagtttaa ttttagtggt cggagatacc
      541 caaaccactt tacctattga tttatctgtt attaataaaa acgattggtt tgacattaaa
      601 atcaaattct ttttaaataa aaacgaaatt caattttcag catctaatag taagcctgtt
      661 tttaaaacgg tggcgttgaa taagcaagaa tcctttaaac tcttttttgg agcaaataac
      721 tacaaagaat tttcgagttc agatgttcca gaaatgaata ttagagatct taaattaact
      781 aaaaacggca gtttattttc tcattttcca ttaaatcaat gtggaggtaa taccacttct
      841 gatgttttaa aacacacaca agccatttta aaaaatccaa attggatttt atgcagacat
      901 caaaattgga atttgaattt ttcttctata acagaaggag tgcaattggt agcttcaaat
      961 gaagaaaaag gaatcattta tctcttaaac gaaacctctg tcttaactta tagtacccaa
     1021 gacaatacta ttaaaagaac gccgtacaaa aacggtaaaa tagatttaac attagcccat
     1081 agagcaattt ataatacaaa cgataatcaa atttacattt acgctgcaga taaagagctt
     1141 tattcctatt taaatttaga aacaggaaag tggaataatc tagaaacttt ttcaaaaaaa
     1201 acaggtaaat taatttttca aaaacacaat aatgtgttta acccgtcaga taattcaatt
     1261 tatatgttgg gaggttacgg acaatacaaa tacaataata ttgtaagaaa actaaactta
     1321 acagacagca cttggactaa tttacctacc aatgatagta tttttaaacc aagatattta
     1381 gcaggaagcg ccatctttaa ggactctatt tatattttag gaggttatgg aagtgcatca
     1441 ggaagtcagg taacaaatcc tcgtagctat tcaagtttaa ttgcgttttc cattaaaagc
     1501 aaaaggttta aacataaatt taatattatt aatcctttta gtaatgatat gattgttgcc
     1561 aacaagatgt ggattaatcc tgacaataga gattattttg cacttgtttc agataaaatt
     1621 aaatatgaag gatatttaaa acttttaaaa ggaaatttag acaataatag cactacaata
     1681 gtgggcgatt ctatcccttt taaattttta gatattaaat ctgtggctaa tttgtattat
     1741 atgcctaatc agaaaaaatt agtagcgtat aattcctttt taaataaaga gaataaaaac
     1801 gagtttagca taaattcaat agattttcca gcaattaaaa tgccagttaa aaccgctaaa
     1861 agtactaatt attggtactg gatatttggg ggagtaacca ttataggact aattgtttta
     1921 tatgttgtaa agcgtaaaaa gagaaaacag tcagtaggag taattaaaga gaaaaaagtt
     1981 gttgttcttg atgccgggag aaaagagata gaaaatattg atattgagga aaaagatctc
     2041 gattttaaac caatagaaag agaatataaa tatcaaatca tatttttcgg gggttttcag
     2101 gtaattaaca aaaaccgaga ggacattaca ggtaaatttt cgcccttatt aaaagaatta
     2161 tttttattaa tatggatgta tacttttaag aataacaaag gtatatcatc atcaaagtta
     2221 atagaaattt tatggtatga taagcctaca agaagtgcgc aaaacaatag gtctgtgaac
     2281 attactaagc taaaaaactt aataaaagaa cttggagatt gtacaataga taaagaaact
     2341 gggtattgga aaataaatca taattacaaa gcgttaaaaa cagattatta cgaggttatt
     2401 cagataacca aaaacaaaaa gactataaat agagatcgaa tagaccattt gattaaaatt
     2461 actcaaaaag gaccattttt atcgaattta aattacgaat ggctagactc atttaaacaa
     2521 gatgttgccg atgctataat cgaaacctta attaattttg ctgaaagttt tgactttaaa
     2581 accgatccag attttatact tcatttatgt gattgtattt ttaattttga ttctattaac
     2641 gaagaagctg ttgtttttaa atgtaaagcg tataactaca aaggcaatca tagtttagca
     2701 gaaagcacct ttaagaagtt tcaaaaagaa tataaattat tatatgcaca agattatgaa
     2761 tattcttttc aagaaatctt agagaataaa aatcagtaac ttcaattctt taggttttaa
     2821 gaatacataa ttactacaat cttgtttttg cgattaagct tttattaatc caaaattaaa
     2881 cagcgtaata tatattgtct acataaacat ttcttatgaa gaccttctgt atttcttttt
     2941 taatggttgt ttttgcaaca acttcactta tttcgcaatc aaaacatgca acaactagta
     3001 attatttaag ctataaaggt ttagtcatgg caggttacca aggttggttt agagcgccaa
     3061 atgatggctc taaaagaggt tgggggcatt atggtagagg taacaaattc gattttgaaa
     3121 acaatacaat agacttttgg cctgatgttt cagaatacaa aaaaacatac aaaaccgttt
     3181 ttaaatatga tgatgaaacg aatgcagagg tatttagctc tgtagataaa agcacaacag
     3241 atcttcattt caaatggatg aaagaatatg gtgtagatgg cgtatttatg cagcgctttt
     3301 ttggggttac aagaaaccat acaaatacca acaaacccca agatattatt ttaagaaacg
     3361 ccttaaaagc gtccaaagaa aataacagag ccattgctgt tatgtatgat ttatctggct
     3421 taaaagagac tggtgaggat tgttcttcta tcatagaaga ttggaaaatg ttggtagatg
     3481 aattaaaagt aaccaaccaa ggagaaaacc agaattactt ataccataat ggtaagccat
     3541 tagtcgctat ttggggtatt ggttttccag acagacctta tgataccaga aaaataggaa
     3601 ttaatcgttt aatagatttc ttaaaaaacg atcctgttta tggaggctgt tcaattatgt
     3661 taggtgtacc aacttatttt agagatttag ataaagattg tttaccagat ccttatttac
     3721 ataccattat tgaatctgca gatattgttt taccatggat ggtgcaacgt tttacgcctt
     3781 tagtacataa agttggtgat catttaagag atcatattat tgcagatata aaatggacaa
     3841 aagaaagaaa catagattac gtaccagtaa ttacaccagg ctttagttgg cgaaaccttt
     3901 cgttaaatcg tccagaattg gcaagatata cagcttatgg agccatacca agattaggag
     3961 gtaggtttta ttggagccaa atgaccaacg ctattttagc aggttcagaa atgatttatg
     4021 tagccatgtt tgatgaaatt gatgaaggca cagcaattat gaaagtgtct gataatccac
     4081 caaatagtaa taaagctcat tttgtaaata atgatggtat gccttcagac cactatttat
     4141 ggttaacagg agtaggagca aaaatgttac gaggagagtt gcctttacaa ttagaatttc
     4201 caaaaagaga ttaaaataaa aaaataataa atctgtaaat ttttagcgtt ttttttatta
     4261 ataacttgat tagttaatca aaaattaact aaaaattaat accctattcg cttatttgta
     4321 gaataaatca aaaatattaa ttaaccttaa aattttatat gatgaaaaaa aatacgtttt
     4381 taacattgct aactttgttt attgtttcga gtgtattctc acagcaaaca atttttgttt
     4441 cagcagctgg tgcaggttca atggatggta caagtgaagc aaatgcttat gatagtttta
     4501 caactgcatt agcagatgta aattcagcag gagatattat tagagtaatt ggcgacataa
     4561 atgttagtgg agttagttta aatggtaaaa cagatcaatt cacaattgag ggtgatgcag
     4621 ctggttctac tcttactggt acagatggag cagtaagaat gtttacaatt aatagtggta
     4681 caggtcataa tattacattc aaaaatttaa tatttactgg tgcaacaaac tctacaggtg
     4741 ctggtggtgg tgtgttattt tgtaatagac cttcaacatt aacttttgag aattgtgttt
     4801 ttaatggtaa ttctgtagca catctagctg gtggaggtgc aattttaatt aataatgtaa
     4861 caagttttac tgcaactgga actacttttt atcaaaacgc tgttaaatca ttaacaacaa
     4921 atggtcaagg tggcgctatc gttataaatg gtacctctac tgctaccata acaaattgtt
     4981 ctttttatca aaatacaatc actagaactg atagaaattt tggtgcagca ataagagtta
     5041 atggtacagc tacatgtaca gtttctaata gcttatttaa tgataataaa gcaaatgacg
     5101 gtgcaggaaa tgtttctggt cttaatggcc ctggtggtgc tactataaat ttaacgaatt
     5161 ctattgcaga ttatactaat aatttagatt ctagtactga ttcaacaatt cttgcagacc
     5221 ttacaaactc aactttaagt tttgatgcta cacttaacaa agtaatttat acagcagcaa
     5281 atgcattaac agatgataca ccagtagatt ttggttcaga taacagcgat gttggagctt
     5341 gggattctaa aataaatatt tttgaaggaa cagattctgg ggcttggata accgcaacta
     5401 attggtctaa cggatcagta cctactgcta cagataatgt agctatactt actggtaaag
     5461 aaagtacact tgcaggtgaa gcaaccgtaa acgatataaa agtaacaagt acattaaaaa
     5521 taagtaataa tagagtttta atcgttaatg gtacgtctac tgtaacaggt ttagtacgtt
     5581 attttagaac tttaacaaat aatgctgctg taactagtgg ttggcattta gtttcttctc
     5641 cactttcagg agaagtgttt gatgttgctt atgctgataa aaatgacatt gcaacaaatg
     5701 gtggtaatag aggtattgcg acatacaacc caggaagtac tggagcagct gcttggacat
     5761 attttactgg agcagatatt acaactagtc ctggtcaagg atattctatg aaaataacac
     5821 cagatgctgt aactgctggt gaatttactg ataatttagt agcgtttgaa ggagatttta
     5881 atacagataa tgctggtgta acaacaagta ctttaactgt aggttttaac ttaataggaa
     5941 acccttatgc ttcttttgta aatagcgcaa cgtttttagg tgcagctaca agtacaaata
     6001 tagatcaaac tcaaatttgg ttatggaacc aagctacagg aatgtatgaa actaaagttt
     6061 ctggagctgg ttttgtttta gcacctactc aaggcttttt tgtaaacgca acttctccag
     6121 gtactgtaaa ctttgtagaa tctaaccaag caacaactgg aggtgcattt caaaaaacat
     6181 ctagaacgga aattaaatta ttaatgaatg atggtactaa taatcgtttt gcaaaaattt
     6241 atttaacaga tactgcgtct aaaggttttg attatggatg ggaaggagaa acgtttggag
     6301 gtattcctaa ttctgttgat gtgtttacac atttagtaga agataatcaa ggtaaaaact
     6361 accaagtaca atctttacca gtatcagaaa tagggtctat ggtaattccg gtaggtgtta
     6421 ttgcagaagc aggtaaagaa cttacttttt ctttagagca aactaatttt cctacagatg
     6481 taaaagtata tttagaagat agagtagcaa atacttataa tgaactaaca aatagcaaaa
     6541 cttttaaagt tacattatct gaagctttaa atgatgttgg tcgattttac ttacatgcat
     6601 ctaaaagttc tttaagtgta gatgataatg tagtgtcaga aaacattagt atgtataaat
     6661 ctaatgcaac tactttaaag gtggttggtt tacctaatgg aacatcaaac atcaaactat
     6721 tcaacatact aggaaaacaa gttctaaata catcttttac agcaaatggt gtaaaagaaa
     6781 ttactttacc aaaattagct ataggagttt acatagtgca attagaaaca gaaactagta
     6841 aattgaacaa gaaaattgta atagaataag caactaactt tttaaaataa gacaaccatg
     6901 aataaaaata tagacacaaa acagcagcaa gaagaaatta acagaaaaga ggcacttaaa
     6961 aaaataggaa actatggtaa gtatgctgcc ctaacagctt taggaactta tatgatatta
     7021 aaccctcaaa aagctcaggc atcaagtcct gcagaacctg gtacaggatt ttaataaaat
     7081 aataacatac agcctcatgt tttttcatga ggctgtatgt tattattctc aaaaaaagga
     7141 atacattaat ggttaattaa taattaatta atcttaattg tctattttta gtaattaatt
     7201 taacttaaat aatcaaaata tgaaaaaaat tactttatta actcttttat ttattgcttt
     7261 tactggtttt tcattaatcg cgcaaactac cgtttatgtt tcagcaacag gtgctggtac
     7321 ttctgatggt tcaagcgtgg aaaatgcttt tggtaacttc ggaactgcac ttggacaaat
     7381 aacctctgct ggagataaac ttataattat aggagcaatt acgccagatg gcgctaatct
     7441 aacctctaag aattttgcat ttactataga aggtttggat gctagctcaa ctttagctgg
     7501 aaacggtggt acaggcagac tctttacaat aaatggagca acgtcggcaa atgtaacctt
     7561 taagaatctt acttttcaaa acaacactac cacacttgct ggaggtggtg tcttttttaa
     7621 taacaacgca ggagctacag ctacctttga gaactgtacc tttactggaa attctgtaac
     7681 taacgccgca ggtggtggag ttatattagc ctccaacgga aatttgaaca tcacagattg
     7741 tgttttcgaa aacaatacat catcagataa aggaggggct attgtcgctg gaaattctgt
     7801 aaatgtaacc atctctggat ctctttttaa cgggaactca gcaactaaag gtggtgcaat
     7861 tgctgtaaca ggcaatggtg tagatttcgt tttgaacact agtacttttg tgaataattc
     7921 cgtatcaagt aatggtggag gagcgatgta ctttggaggt acaagtgcca acagtagtat
     7981 tactaatacg actgttttta ataatactgt aaattttacc tcattaaatc aatctacagg
     8041 cggtggaata cgaatagaag gcgctagacc ttttacaatt tcaaattctc taatttatgg
     8101 taactatgta agctttggga acgaaacaaa tttttcggat atcggagggc ctccggcagt
     8161 agaattgaca ttaaaccata caataactaa aaatatagaa ccctctttag ttgcagtagg
     8221 tgatggagga aatgatgtgt tttcaacatc tataactgat gcaaacctta catcttctaa
     8281 tctaacattt aatccaacta ctggtaaagt agaatatgat gctgtaagtt atacggaaga
     8341 tagccctatt gattttggat ctgatggtaa tgacgttggt gcttgggatt ctggtttaac
     8401 cttatcttta gataaagaag attttttagc aactaaactt tctgtttatt ataatggttc
     8461 atctaaaaat ttagaggttt tacatagtat tgcagaacca atttctttag aggtatatac
     8521 tattttagga gctaaggtat tgtctttgaa taatgtaaat gctaaacaat tgataaatgc
     8581 aaaccattta aatacaggaa tttatatttt agtgggtaaa acttcagaaa agtttttctc
     8641 taaaaaattc ttaatcaatt aaaataataa aaatttaaat tttaggaatt aaaaaagggg
     8701 tttatggaag cccctttttt tagtaacact aagttttctt aattgctatt taagatgaaa
     8761 acaatccaat taatatccaa gaaagctacg tttatagcat tttctattgt cctttttatt
     8821 tatcaacaag aaataaaggc acaaacagaa gattctcaga cttcaattat tggtaaagta
     8881 ttatgtggtt atcaaggttg gtttaatacc caaggagatg gttcaaaccg tggttggaat
     8941 cattacaagg gatcaaatgg tctatttgag cccggcacag caacgattga cttttggcca
     9001 gatatgagtg aagcggatgc tgatgaaaaa tacgcaactg cttttaccaa aatagatgga
     9061 tctgcagcta cagtgttttc ttctgcaaat acaaaaaccg taaatcgtca ttttaaatgg
     9121 atgaatgatt atggaattga tggtgtattc tttcaacaat ttgctacaaa tttaaagtca
     9181 acttcatcaa atgcctatat caatgataaa aaggtgttgg acaatattat tacctcagca
     9241 aaagacaata acaatagatt ggtgagtgtt atgttcgata tatctcgtgc aaatatatct
     9301 gttgaaaatg caccaggaac catggtagag gatattaaag cttactggcg actactcgta
     9361 gatgaacatg ggctaaatga caacaccaac aaacacttag taacctataa gcaaaagcct
     9421 atagttgcca tttggggagt aggttttagt cgtgaggata agtacacatt agatgatgtg
     9481 caagacttga tagattattt taaagatgac ccaacttatg gaggatgttc tgttttattg
     9541 ggcgttccta gaagttggag aaccttaaat aatgatgctg ttaacgatac tcaacttcat
     9601 gaagttatca aatctgcaga cattgtgcat ccttggacgg taggaagata taccaattta
     9661 acttcagcag acgcccataa aaatattatt gcagcagata aagcgtggtg tgatgtcgaa
     9721 aacttactat acatgcctgt agtttttcct ggttttagct ggcaaaattt aaaaaaagct
     9781 caaggaacga cagttgattt aaatagcatt ccgcgtttaa aaggtgattt tttgtggaga
     9841 caattttata atgccataga tgaaggagca gaaacccttt acgttgctat gtttgatgag
     9901 atggatgaag gaacttgtat ttttaaagta gatcataatc caccttcatc agcagaaagt
     9961 caatttacaa attacgaagg cttacccagt gattattatt tatggttaac aggtgaagca
    10021 ggtaaaaaat taagagaccc attaacctta ttacctacaa aaccagccta cttatataca
    10081 tattatgtgt ctgcaaatgg agatgggtca gacggattaa cagaagcaac agcttttaca
    10141 actataaacg aagctgttac tgcagcagct gataatgata atactactat tatcatagta
    10201 ggagcactta accatactgg aacagtaggg atttctacat cattatcatt taaggggcaa
    10261 tcaggtgcta tagttaccgc tacagacaca gcaataatgt ttgatattac tgctgggggt
    10321 cgcactgttt cttttgaagg tattacattt caaaatgctg atactagttc aggcggagct
    10381 gttatcaatt taacaacaga ttcaaattta acaattacta actgtgtttt taaaaataat
    10441 acaagttttg cagatggagg tgctatttta gcaagtggta ctggaaacat tacagtttct
    10501 ggcgctcttt ttgatggaaa ctctggtgcc acaggtggtg cagttgccat aactacaagt
    10561 aatagacaat tagttttgag caacagtact tttgtcaata atacatcaac aatttctgga
    10621 gctgctttgt atttaggagg tactaatact aatagcagta tcacaaatac tactattttt
    10681 aataatagtg tatcctcgag tactttagat caatctaaag gtggtggcat acgattagaa
    10741 ggtaatagac cttttacaat taaaaattct ttgatctatg gtaactttgt atttgatgga
    10801 aatggaacag atttttcaga tatcggtgtg cctacgaatg tgcaagtgac gttagaaaat
    10861 tcaattactc aaagtataga accagcttta gattctgctc atgaagatat atttactaca
    10921 tcaataattg atgcagatct atcattatca aatttagaat ttcaaataag tggtgataat
    10981 attaacaaag taacttttat tgcaccaaat acattaacag atcacacacc cattgatttt
    11041 ggagataact tgagtgatat aggtgcttgg gattctaaca taaatatatt taaaggaaca
    11101 acaagtaact tatggagtaa tacattaaac tggtcaaatg gcggtttgcc aataagcaca
    11161 gactatgttg caatattact tggtgcagaa gcaatcttag atacggatgc tacttttgta
    11221 gatttaaaag taaaagataa tttaaaaata aatgatggta agagtctaat tataactgga
    11281 aatgttaccg gagatactgg taaaatattc tacactagaa atttaagtta catagaaggt
    11341 aatcaagaag gctggcactt aatgtcttca ccagtttcag gtgaaactta taacaatgct
    11401 tatgcaacta gtgaaagttt ggcaacaagt acttctaacc tatttagggg tcttggaaaa
    11461 tatgtaaccg atacaaatac atgggaatat cttaaaaagg atgatacaaa tgcaggtaat
    11521 tttatttcag gttatgggta ctctatgaaa agatctgttg cgggaccagt tgtatttaat
    11581 ggaaacttaa ataccactga tgctggtatt gatgcagcaa tatataatac tggagatgga
    11641 tttaacttat taggaaatcc atacacttct tttataaata ttgaaacatt tttaagcgac
    11701 aacgtaaaat tggctcaaga tcaaatttgg gtttgggatc aaacaatagg ttctggagga
    11761 aattacatag ctaaagttaa gaatattcct tttaaaattg caccaggaca aggctttttt
    11821 gtaaaagtcg aattactatt accaagtccg ggtttatatt ttaaaaatgc tactatcgca
    11881 actgtaaatt ttgcagaaag taaccagtcg tctgcagcag tagacacttt tctaaaaaat
    11941 actagggctg aagtaaaatt atctctgact gatggtcaaa aagttcgtat tgctgaattg
    12001 tattatttag acaatgtaac cacaggtttt gatagtggat gggaaggtga agtttttagt
    12061 ggtgttgcaa gtactttaag tgtatttaca gatttagtag cagacagtca aggtaaaaaa
    12121 taccaagtac aatcattacc aatctcagaa atggagtcta tagtaattcc ggtaggtgtt
    12181 attgcagaag ctggtaaaga acttactttt tctatagagc aaactaattt tcctacggat
    12241 gtaaaagtat atttagaaga tagagtagca aagactttta atgaactaac agatagcaaa
    12301 acttttaaag ttactttatc agaagcttta aatgatgttg gtagatttta tatgcacgct
    12361 tcaaaaagtg ctttaaatat agacgataat atagtcttag aaaacattag tatgtataag
    12421 tctaatgcaa ctactttaaa gttagtaggc ttgcctaatg gaaacgctac tattaaatta
    12481 tttgatattc ttggtaaaca agttttaaat acatctttta aatcagttgg tgtaaaagaa
    12541 attacagtac caaaattagc tacaggggta tacatagtgc acttagaaac agaaacgagt
    12601 aaactaaaca agaaaattat atttgaataa atttacatta aaaatggcat taaaaaatat
    12661 acttattctt ttattcttta taggaggttc cctgcttggg cgagcccaaa aaccaaatat
    12721 tgtttttata atgactgatg atcaaagttc aattcctttg agaagcagtg ataatcaaaa
    12781 tcagtcaaga ccatttggtt ttaatggaga ttctaaagtg catacaccta tcattgatgg
    12841 tttagctagc aatggtatag tttttaacaa tgcatttgtt tcatcttcta tttgtagtcc
    12901 aagcagatat agtattttaa caggaaaata tgctggaaga tctgaaggca caagctttat
    12961 aaataatttt cccttaggta atttgagtag aattgctaat aatattgaat tagaagaaaa
    13021 caaaacaaac gtacccaaac agctgcaaaa tgcaggttat aaaacggcat ttattggtaa
    13081 atctcatatt atagatcata atgtcttagc gagttatacc gaaggtaata atggttttat
    13141 ggcttattca aaaacagcag acccttacgc atcttcagtt tctgatgcta tgaaatttaa
    13201 tcatgataaa tggtcagatc gcatgaaaga atttggcttt gatgtggtag atgcttttta
    13261 tgctgccaat ttaagagagc ttaaaaacga tgctttaaat gtgcataacg ttgagtataa
    13321 caacaaagca gtattagatt ttatagataa tgctgtagat gatccttttt ttgtgtatta
    13381 tagtgaaacc attccgcatg gaccttcacc ttattggaga agaaatgaca aatattatgc
    13441 aggcttagat gccgatgtaa atattacttc tcaaggtgtt ttaactcaag attattccta
    13501 tttaccaact agagatgaaa ttaaaaacga aattaatgga attgctggca aagatccaag
    13561 gcatgcttgg ttgcgatggt ttgatcatgc agtaggcgct gttgtgaata aactcgaaga
    13621 aaaagggaaa ttagataata cgttaattat tatcacctca gatcatggag attttaacaa
    13681 aggaaaatct acaaattatg aaggaggaat taaagttccg ttaatgatgt attggaaaaa
    13741 tggcatatca actactggaa catatgatga gttggttcaa aatatagatt ttgcggctac
    13801 ttttttagat atagcagggg tgaatatttc taattctgaa atagatggta aaagcttaaa
    13861 agaagtaatt acgaacagtt caaaagcacc agtgcatgac cacctctttt ttgagttggg
    13921 atattcaaga gccatacgga caaaagattg gaaatacgtt acagtgcgtt atcctgatgc
    13981 tgtaaatact aaaattacaa atggagaaac ttttaatggt ataaatggta cccaagtccc
    14041 cttaccctat tatattccta atgtttcttt aggtggttta gcggctgctc aatatccttt
    14101 atacaatata aaagatcaat tattcgattt aaaaaacgat ccttatgaaa ctactaatct
    14161 ttttaataca caacctcaaa aatctacaga attaagaaat atattaagaa cagaattgct
    14221 tagttttccc aacagaccct atcaagaatt cacagatacc aatgtagatt tgtcggttag
    14281 tacagaaaat acttcaattt tgggcaaggt tttggcaggt tatcaaggtt ggtttaatac
    14341 accaacagat ggctcaaatc gtggttggca gcattataaa actgcaagtg gtgcctttga
    14401 gccaggagag gtaactgtag atttttggcc agacatgagt gaagcagatg cagatgaaaa
    14461 atatgcaaca ccttttatgc acaaagatgg atctcaagct aatgtgtttt cttcaaccaa
    14521 tacaaaaacc gtaaatcgtc attttaaatg gatgaatgat tatgacattg atggtgtttt
    14581 ctttcaacaa tttgcttcca atttaaggtc taataatcca aaaggtaggg ccaatgctct
    14641 tgttgtattt gacaatatta tagccggagc aaaagcaaat aacaatagat tagttagtat
    14701 tatgtatgat ttatctggat ccaatgcaac aggaaccatg ataaatgata ttaaacaaca
    14761 ttggcaagaa atggctaaca aacacggggt taatgataac acaaaagagt atgtattaac
    14821 ctaccaacaa aaacctgtgg tagcaatctg gggtgttggt tttaatagaa cggataatta
    14881 cgatttagat gatatagaag aattgatcaa ctattttaaa aacgatggtt gtgcagtttt
    14941 attaggcgtt ccaagaaatt ggagaactcc aggacaagga gatgccatta ataaccctca
    15001 gctgcttaac gtcataaaat cagcagacat tgtacatcct tggacgcctg gaaggtatag
    15061 taatattagt ggtattgata gtcataagag tattataatt gcggataaag catggtgtga
    15121 tgcagaaaac ttattatata tgcctgtagt ttttccaggt tttagttggc agaatttaaa
    15181 gaaaagtcaa ggagaaattt ctagccttaa cagtatacca agattaaaag gaaatttttt
    15241 atggaggcaa ttttataatg ctatagatgc tggttcacag acagtttatg tagcaatgtt
    15301 tgatgaaatg gacgaaggta cctgtatctt taaagtagat cataatccac cttcatcagc
    15361 agaaagtcaa tttacaaatt atgaaggctt accaaacgat tattatttat ggcttacagg
    15421 taaagctggc gaagctttaa gaggtgaaat taatctgact tcaaaccaac cttcttatcc
    15481 taatttacca gatataacaa attattatgt ggaagaattt ggagatgaca ccaatacagg
    15541 aacaagtcta ggaacggccg tttcaactgt taaaaaagct tacaatcttg caaaagaagg
    15601 aagtacaatt aatatctctg gtgctgtaat acagaattct aaaatttcag ttcaaaaaag
    15661 catgaatttt atgggcacag aaaatgccat aatttcacca gatgcaaata aacaagatac
    15721 agaccgatta tttcatatta gcaaaccaaa tcttaatgtt tctttttcag atattacctt
    15781 taaaggaaac aaggaatcat caattaatgg tggagcaata aatatgaata cggactctaa
    15841 tttaactttt accaatagca tatttgatga taattctaca ggaggcgtag ataaagctgg
    15901 tggaggtcta ttttttagtg aaggaaatgt aacgattaca aactcaattt tcaaaaataa
    15961 tttagccaga ggaaatggtg gtgcaattag tggttctgga gacggaactt taaccataac
    16021 taattcttta tttataaata atacagcagc aaatattaac aaaattgatg gaaatggaga
    16081 tagagccaat ggtggtgcaa taaatatttt tggagatggc agaaaagtaa taatgtctaa
    16141 aaatacattt tataataacc aagcaacttt tcaaggcgga ggtttatatt ttggtggttt
    16201 aaatgctacc agtaatttag aaaatataac tgtttttggt aacaaagtaa tcttaacatc
    16261 tgcagaagca ggaaaagctg gaggaattag aattgaagga aatagaaatt tcgagattaa
    16321 aaactccttg atttatgaca atcttttagg ggataccgtg aacccagaat ctgatataaa
    16381 tattgcttcc gtagtccaat taaactttat aaattcattg tctggtgttt ctaaaggttt
    16441 tggaccagat gacatgtata gctcctctaa aataaaagca gttttaactt cttctaattt
    16501 acattttaat gaaacatctg gaaaagtaga atatgatatt gcaccaaatg gagataatac
    16561 tcctgtagat tttggaactg atggaaatga tgcgggtgct tgggactcaa tgtttgtctt
    16621 gtcacttgac gataaccaag ttccaaatga gaaatttagt atttattatg ataaaactgt
    16681 aaaaaatata cagatcataa catcattcac ttcattgatg aaggttacaa tttacaatat
    16741 aaatggaagt caagtagtac tcaaaaacca aatggatgca aaagataaaa ttgatatttc
    16801 atatttagaa agtggagttt atatcctaaa agcgaatatc gaagggaaat atttttcacg
    16861 aaagtttatt ctttattaat aataaataag gtaattatgt ttaaaaaaag tagtgttgtt
    16921 tatttatttt tatttttaag tttagttttt aatgcgcaag aaactataaa agtagagggt
    16981 ttaatagttg ataaggacaa atacccagta ccttatgctg ccgttagtat tttatcgaaa
    17041 tctattggaa ccgcaagtaa tgatgatggt ggttttgttt taaaattaat tcaagataat
    17101 cttaaggatt ccattacagt ttctgcatta ggttttaaaa cttttacaat taaagtagaa
    17161 gattttatag gacttgacga aaaaataatt acgcttgttg aagatgtagt ttccttagat
    17221 gaaattacgt tagtagatta taaatcttat gtaaaagatg cacttaaaaa tctaaaaaat
    17281 acaactcaaa gaaaaggaca tcaactcaat attttataca gaaggttttc gaatgaaaat
    17341 ggtacttcaa ggtttttagt agagcattac ttaaaagtgt atgatagagg tccaacttct
    17401 agcgaatttg aggagataga agttgcagag tccagaaaat cgaatgatta tagatttgca
    17461 aaaaagaaac aaaagtttca tgctgctgta atgattgcaa aacaaaaccc gctaagaaaa
    17521 ggaatttata gaaatgatta taaatgggaa gttatagatg atacctctta tgatggtgaa
    17581 gatgttattg ttgttgaagg taagcaaaaa gaaaatccaa agaaatggat aaaactatac
    17641 attggtattg acacaaaggg aatatacaaa ttagaaaatt acaatctaaa agctgtttat
    17701 atttataaaa aaaataaaga aggaaaatta gttttaagtt atcataatag ggaatatgtt
    17761 tttaatgaaa aagtgactcc atacatgaaa aaactcttaa aattgaaaag taatatgatc
    17821 aaattatcat atagacatga ggctatagta ttgggtgttg agaataatgg gaaaaaaata
    17881 agagttcgtg ataatattat taaaggaaaa gatataggcg attataacat cgaatacaat
    17941 tcagattttt ggaaaaatat taacctacca cccgactcta aattttataa acgaagtgcg
    18001 aaacaacttg aggaattatt tggcattcca ttagaaaacc aatttaaatt aataaagtat
    18061 taaaacgcaa tctaagttgc tttactgttt tttaaggatt tcttaaatta ttttattttt
    18121 tttgagttaa tatcaaaaag ttaagaaaat attaatcctt aattaatgaa atatacttca
    18181 tttgtttaaa taagtcagta tttatattca cccaataaat taaatctatc gaaattaaaa
    18241 ttatggagaa attaaaacta agtttaatac ttcttttttt tcctttgatt attttttctc
    18301 aaaaaaatat cattaaagga aaaataacag ataagacagg agaacctctt ttaggtgttt
    18361 ctatattact aaaagatagt caaataggga ccacttcaga cttagatggt aattatagta
    18421 ttaatacaaa agaaaagact gaaggagtat tgatttttaa ctatttagga tttgcagtta
    18481 aaaatgtcaa ctttacaaaa aacacaaaag atcttactgt cgtattaata gaatctgctg
    18541 agcaattgga agaaatagtg gtgacagctc ttggtattaa aagagataaa aaatcattgt
    18601 cttactccac tcagggagtt aatacggaag acatgacgga ggctagatct tctaatttct
    18661 taaatgcttt atcaggtaag gcagctggtg tgcaaatcac aaattcatcg actccaacag
    18721 gttcaacgag agtaattatt agaggcttaa cttctataac aggtaacaat cagcctttat
    18781 acattttaga cggtgtccct ttagatagtt catcgggtga tgcaggtgtt tctgtttgga
    18841 atgaaggaga tgatattgac ttaggaagcc caatatctgg tattaatcca gatgatattg
    18901 attctattca aattttaaaa ggtgcaaacg catctgcgct atatggttct agagcttcta
    18961 atggtgtagt aattattaca actaaaaaag ctaaaaaggg tactagtaaa ataaatgtaa
    19021 atgtcaattc taacctatct attgtttcaa acagagaata tccaaattat caatattctt
    19081 atggtgcagg taatggtgga ggattggtac aaaatgcggg acaactagat cccacaactg
    19141 gattgccaat ggttggttcc tacaatagag cttatggagc acctttttta gggcagcagg
    19201 tactagatta taatggtact gttggtactt atgctccaga tataaataat gtaaaagatt
    19261 tatatcagac tggtgttgta aataccaaca cattttcaat tagcagagca acagataaaa
    19321 atacattaag gttttcttat ggtaagacaa ttggagatca cgtaattaaa agaatggaag
    19381 aaattaacag agataatatt gctctgcgta tgtcacaaaa tattacagat aagttaacgg
    19441 ctaatgttag ttttatatat acgcatcaaa aagtaaataa cagaatgtat caaaatggga
    19501 gtaatagaaa cccagccaat aactacatgt atatgttacc aaatatgtct caatctaatt
    19561 tacttcctta tataaatgag aataatgaag ctttccaata tgagggagat tttaataacc
    19621 cttattggaa tatatttgaa aatagtaatc aagatattac caatagagtt gtagctaata
    19681 taactttaaa ttggacaata ttaaaagggc taaaacttaa aactagaatt aatggtgcat
    19741 taaataatgt agatagacaa gagttcaata acaaaggagc cgattatgac cccaatggtt
    19801 tatatagaga agtaaatatt tcaagagaaa attggaatta tgaagcaatc ttaaattata
    19861 caaagaaatt taacgatttg tcattagttt ctttaatagg cgtaaatcga tttgatgtaa
    19921 gaacagacgg aaataggtta actgctattt cgttagttga gagagatatt atgagtttat
    19981 caaatggtga tgaatttgca cctgaaattt ttattaataa taataaaaga ataaactcag
    20041 tatatggttc cgtttcttta ggataccaaa aaacatattt tttagatttc acagcaagaa
    20101 atgattgggc ctcaacttta ccagcaagta ataattctta cttctatcct tccgtaggtg
    20161 gtacaatatt attttcagaa tttattccta gaaatgatat tttaactttc gggaaaatta
    20221 gagcttccta tgcacaagtt ggtaacgata ccggttttaa tcaaattaga aatagctatg
    20281 tccaaggagg taattacaat aatacagatt gggtagcatt agaaagaata agaaaaaatt
    20341 tagagttaaa accagaatta acttcatcaa cagaatttgg tattgaagca aagtttttca
    20401 ataatagaat ttcttttgat ggtacttatt ataaatcatc tacaaacaat caaattataa
    20461 atgtttcaac tacgccaaca tctggttttg tagggaaatt tttgaatgca ggagagattc
    20521 aaaatgaagg aatggaatta tttttatctg ctaaactatt tgataaaaag tttaaatggt
    20581 caacagatat taactggtct aaaaacgaat catttgtagc ctcacttttt gatggtgtag
    20641 aaagcagatt aataagaagc tggtttaatg taggtgtatt tgcagaggta ggggagcctt
    20701 ttggtaatat tagaggaaat tctcaactag ttgacccaga aacgggtaca ccattggtgt
    20761 tagctaatgg aagggcagct tgggagtcta atcaattatt aggaaatgca caaccagatt
    20821 ggatagggag tatacgaaac tcattttctt acaaaggctt cagtttaaat tttctagttg
    20881 atattaaaat gggaggagat ttatactccg gaacaatggc caaaacctat aatcatggtg
    20941 tgcacgctgg cactctagaa ggaagagaag agtggttatt atcaacatta atactaggag
    21001 agaataataa cgaaaggcaa ggaaggggtt tatttggaaa taactatgcg gattccgata
    21061 ggccaaaagg tagaatttat gaaaattcag ctttaggagt gcaagatgct gatggaaact
    21121 gggcagcaga aagagacgct aatggagaaa ttatttacac acaaaggtgg ttaaatccac
    21181 aagtatatgg ttttgatggt cttcaagatc aaagaaggtt tgtctatgat gcttcttatg
    21241 taaaattgag agaagttact tttggttaca acataccaca tagattgatt aaaaaaataa
    21301 aaataaagaa tgctaaaatt tctgttgttg gtagaaattt atggactatt tataggaata
    21361 caccacaagg aatagacccg gaatcaggta caacatctgg taatggtcag ggtatagaat
    21421 atggttcttt cttgcctaca agcactattg gtgttaatgt aaaactagta ttttaactaa
    21481 aaaaataaag aaaatgagat ttttaaccaa attattattg tttacttttt tgttaacaat
    21541 attagattca tgcacaaaca aatttgaaga aattaataca aatccagatg caatttcagt
    21601 agcctcacct gaagaacttt ttgcaggcac tgtaaaaaaa ggattagatt taattggtgg
    21661 tactttgaac gaccaaatgt ttaatacgta tgctagttat tatggtggta aaggaggcca
    21721 atttaataga tacttttata cagaatcggg gctagataat ttttggaggc agttttatgt
    21781 agatgttttg aaaaataatc aagatattat tgataattat agcaacgacc taagctatac
    21841 gaatagagtg tatatatcaa aaatatggaa aagttatgtg tattcagtct tagtgtcaac
    21901 ttttggagct gttccttatg aagatgcctc taaaggtatg ctggcaacta gatattcatc
    21961 tgaagaattt atttatactg atattttaaa tgttttaaaa gaagctggag aaaatatgga
    22021 tcccaatgga gatgcactct tgcaggaccc agtttttaat ggagataata caaaatggat
    22081 aaagtttgca aattcacttc gcttaaagat tgctttaaga atttctgaag gtttccctgc
    22141 tttggctcag caacatggtt ctgaagctat ggcaaatgaa aacaatcttt taagcgaaaa
    22201 tttagataat gtcgctctaa agtggggtct agaagaagaa aattggtcgt ttaattatcg
    22261 gagatatata tttataactg caaatcaaga tgtagttccc tatattaatc taaattattt
    22321 attaaactta aaaacataca gagacccaag attagtagcg ttaattgaac catctttaag
    22381 tcctttaact attagagatg aggtgtttaa gtctggttct ataacagaaa aaattattgt
    22441 agaatatgag ctaccatatt ttggaagacc tcttggaggt aatgctactg tagatggatg
    22501 ggatttaaat gggaatgaca acattcttaa cggagttgaa actagaagat atagcaggcc
    22561 taaagtagat gtgtttatgg ctcaagatat gagctataat cttattacgt atgcagaatt
    22621 aaattttata aaagcagaag ctcaactaaa aggctgggga ggctctaaaa cagcagaaca
    22681 atattattat gatggtattg atgcttcttt tcaacagtat ggagttacag gagaaaatga
    22741 gtataaaaac agagatggca tcaaatgggg gacttcaagc actggtgata gacatttatt
    22801 cggtgtggta aacagcggta tttctgcgaa ccctttagat aaaattacaa gacaacgttg
    22861 gctagctagt tttaatcaag gtcatgatat atggtgtatg cagaaaagaa caagactgct
    22921 gcctcttatc gatcaatttg caccagatgg agcacttgga ttagattatg cgtccttacc
    22981 agaaagaatg gcatatccac cattttcaga aagtgtatta aataacgatg gttttcaaga
    23041 agccgtttcc aacttatcgc aaggtaattc attatatagt gaacttaaaa ttaacaaacc
    23101 atatacacca acaaaatggg aaacaattat ccctgaattt aatcaagaat ttgcaaataa
    23161 tttttatgga gactcagagg atgatttaat tgccgctgga ataacctata caatactata
    23221 aatatattat gaaaaatata aaaaaaatat tactactaat tatcttaatg atatcttttt
    23281 catgtactga agataatatt gcaatagaag attctttttt aaattatgac atccctattg
    23341 tatctgtaac ttcagactat attgttggag cacagtatag taggtttatt agaagaagta
    23401 cagtccctga agaacctact attggtgttt ataatcctaa tgtatcagat cctgctgtct
    23461 atgaagaaca tgtaaaacag gcacaaatag caggtataga tttttttatc tttcaattta
    23521 gatctgcaaa taatcaaaat caaaacaatc aagacactac atttattaat gaactacaag
    23581 cggcaccaaa tgcaggagat gtaaattttg cactatccta taattttggg aacatggggt
    23641 taaataacaa taatagaatt gaatcaaaag gtcttgttca aaggtttatt gatgatttta
    23701 aattgatgac accatttttt gatcaaacta attatatgaa agttgatggg aaaaatgtgg
    23761 tgtatctttt aaatagccac aatttacatt ctgatgataa tgcagctcta tatcagcaaa
    23821 tgagggcaga gttaactgat cttggtgttg agctatattt aattggtatg caaaatgaat
    23881 ggacaccaac tttaagatat gattttaggt ttgtaaacgg agttgacgcc gttacacatg
    23941 caacctatgc tgcagtgaat aagaatttgt atgatagaat aattaatttt cacaaattca
    24001 tggatcaagc atggttgtat cataaagaaa cttttgaaaa atataatatt gaatacattc
    24061 ctacaatatc tccatctata aatttaaaaa taataaatgg aggaagtaat attaatgtgt
    24121 ttgataagga tgcgccttgg tttagagcaa attgcaacgt agcaagaaga gccgctggaa
    24181 gtaacaagat tgtcttagtt gattctttta acgattggaa tagaggaaca caacttgaat
    24241 ctgcaacttc ttacggagaa caatatcttc aaatattaag agaagagttt aagacaaatt
    24301 aattcatttt tatatgaaaa tcaaatcaat ctcattttta tcaatgctaa cgcttttctt
    24361 ttttaatagt tgtaaaagca atattgaaaa tataaagatt gataataaaa ccaacgttaa
    24421 aataaacaat tctatagaag gtaaaatttt agcaggttat caaggttggt ttaatgcaga
    24481 aggtgatggc tctaatttaa attggaaaca ttatgctaac aacaaacaat ttaatcccgg
    24541 gaatacttct gtagattttt ggccagatgt aagcgaacta gataaagatg aactttttaa
    24601 aacagaattt gtttataaag atggtgaacc tgcctatgta tttagttctg caaatgcaaa
    24661 aacggtaaat cgtcatttta aatggatgaa tgattacgga attgatggcg tttttgcaca
    24721 acgatttgtg gttggtttaa ctagaggtca agaaagaata gataattaca atactgtttt
    24781 tgataactgt tttaaggctg caaaaaacaa tgatagggta ttaagtttaa tgtacgattt
    24841 gtcaggtacg actaaagata atgttgtaga aactaccaaa gaagattgga aacaattggt
    24901 tagacgatat aaattaaacg acccaacaaa cccaaatgtt ttaacctata aaggaaaagc
    24961 ggtggtatct atttggggtg ttggctttaa taatagaaaa tacactttag aagatgttaa
    25021 agagctcatt aatttcttta aaaatgatcc gagatatggc aattgtgcag tgcttttagg
    25081 tgttccaact ggttggagag cattagagag agatgctgtc agtgatccta aattacacga
    25141 agttattaag ttggcagata ttgtgcatcc atggactcca ggcaggtaca atgatttaca
    25201 atctgcagac caacacaaag aaaattatac catacaagac caaatatggt gtactgaaaa
    25261 cggattaatg tatatgcctg ttgtttttcc tggtttcagt tggtataaca tgaaaaatgg
    25321 taaagataaa tttaataaaa taccacgttt aaaaggagct tttttatgga gacaatttta
    25381 caatgcaatt tcttcggatg taaaagcaat ttacgtggct atgtttgatg aaatagatga
    25441 aggcacaagt atttttaaaa tagataacaa tcctcctgtt ggagaaagta agtttttaac
    25501 ttatgaaggt ttgccttcag attattattt atggcaaaca ggacaagcag caaaaatgtt
    25561 gcgtaaagaa atcattttaa caaaaaaaca gccaatttat ccaacgaaat aaaaatccat
    25621 taattgatga atttagtatt taataaacaa cttattaatt gtatacaatt tctagtaatt
    25681 tcttttttct ttttttcttg tagtaattca gaaaacagaa tatcagaaaa tctggataat
    25741 gtaaaatatg tagacccaca aattggtggt gttgctcctt ttttacaacc aacaagaaca
    25801 cgtatacatt tgccaaattc tatggtacgc atgtatcctg aaagaaaaga ttatagagat
    25861 gatcaaatta cttcatttcc acttactacg agaaagcata ggtcagattt actttttaat
    25921 attatgccag tttctgggaa tgttaacgag actaaaaaac caatttcagc atgggatcaa
    25981 gatttagaaa ttgcgcatcc acattactac tcaacttggt tagaagatta tgatattact
    26041 acagaattta cgccttctgc acaagcaggt atttttagat tcagttatca aaataaaaat
    26101 acaagaaagt tatatttaag agatttatct ggtgatgatt ggcaattaaa tgatgatggt
    26161 tctctaacag gaacagaatc ttttgagggt atgcaagctt atgtatacgc cattataaac
    26221 caaaaaggaa ctttcagttc gacaaaattt gttgacgata aagtaaactc atggattact
    26281 tttaatgata ctactaacgt taagccagtc cagtttaaat acggtttatc atttataagc
    26341 actgagcaag cacaaaaaaa tttagaaaga gaaattcctg atttcgattt tgaaaacata
    26401 aaagaaaaag cccataaaag atggtctgaa gtagtgaacc aaatagaagt agaagggggg
    26461 acagaagctt acaaaagaac cttttacaca gccttgtacc gttcttatga aagaatgata
    26521 aatattactg aagatggaaa atattatagt aattatgata aaaaaattca cgaaggcgaa
    26581 caagattttt atgcagatga ttgggtttgg gatacgtttt tagcattaca tcctttacgt
    26641 tatattttac aaccagaaat ggaatcagat atgatggctt cttatgtaag aatgtatgaa
    26701 caatctggtt ggttgcctca atttccgcaa attcacggag atgcaccacc aatgaatggt
    26761 tttcattcta caattatgtt attagatgcg catagaaaag gagttaaaaa ttttgatgca
    26821 gaagtagctt ttgaggcgat gaaaaaaaac gcattagaag gcacaatgat tccttggaaa
    26881 atgggggcag ttgctccatt ggacaaattg gctttaaaat tgggttattt tccaggatta
    26941 catccaggag aaaaggaaac tgaatcaaga gtgcacggtt ttgaaaaaag acaatctgtt
    27001 gcagtgactt tagctcaagg atatgatgat tgggctttgg cgcaatttgc aaaagaatta
    27061 ggtaaagaag acgattataa atatttttct aaaactgcag aaaattacaa aaatttatac
    27121 tggaaagaaa aaggattttt tatgcctaaa gatgccaaag gaaattggat tgatatcgat
    27181 ccaaaatttg atggcggaat gggaggtcgg gattattatg acgaaaataa tggttggact
    27241 tatttatgga atccgcaaca agatatttta ggattgcaag aattaatggg cggaagaaaa
    27301 acgtttgaag cacgtttaga tcaaatgttt agagaagatt taggaagaag cacgtatgct
    27361 ttaaatgcac ggtttcccga ttttacaggt attgttggtc aatattctat gggaaatgaa
    27421 ccaagttttc atattccata tttatataat tttacagatt caccttggaa aactcaaaag
    27481 agaataagaa tgttattaaa cacttggttt aaagacaata tttttggtat tccaggagat
    27541 gaagatggtg gaggaatgtc tgcatttgtc gtcttttctg ctatgggttt ttaccctgtt
    27601 actcctggaa ttccagtata tactattgga agcccattat tttctaaaat cagtattaat
    27661 ttaccaaatg gcaataagtt taccataaac gcaccaaatt gtaatgaaac caataaatac
    27721 atacagtctg caactttaaa cggaaaagaa ctaaaaggtc cttggtttac acatgatgat
    27781 cttatcaatg gagctacaat taccctagaa atggggaaat atccaaataa aaattggggt
    27841 acagatcaat ctctcattcc aaacaatttt aaaaattaac aacagattac ctatgaaaaa
    27901 tataaaaaat tactttttac tgctattact tactttaata ggtattttct cttttggtaa
    27961 aatcacaaaa acaacaacta aaaaagttgt tgataataca aaatatgtga acacatttat
    28021 aggtacaggt ggtcatggac atacgtttcc aggagctact acaccttatg gaatggtgca
    28081 attaagtccg gatacaagaa ctttaggttg ggacgcttgt ggaggatatc atcatacaga
    28141 ttcttcaatt ttaggatttt ctcacacaca tttaagtgga acaggaatta gtgatttagg
    28201 tgatttttta tttatgcctt tttcaggtga agcgaaagta attccaggaa cttcagaaga
    28261 tccggatgca ggatatcgtt ctagatttag tcatgaagat gaagtttctt ctccaggatt
    28321 ttattcggtt ttattaaagg attacgatat taaagctgaa cttacggcta ctaaaagagc
    28381 gggttttcat aaatataagt tccgtaaaga agggaaatcg ggaatcatta tagatttatc
    28441 gcatactatt tacccagatc ataaaccaaa tcaccaattt caattgattt ctgatactga
    28501 aatttctggt tataaaggtt ctggtggttg ggctgtaact caagatattt tctttaaagc
    28561 aaaatttaat aaacctttta cagttacttt ttacgaaaat ggtaaaaaaa ttgatgcctt
    28621 accaaataga atgtctaaaa aattattggc tgtattaaca tttaatacca aagctggcga
    28681 agaagtttta gcaaaagtgg gtatttcttc tgtagattat gaaggtgcta gtaaaaattt
    28741 agactcagaa ataaaccatt gggattttaa taaagttaaa aatgaagctc atgaaacttg
    28801 gaaaaaggaa ttatcaaaaa ttaatgtaaa gggaggtacg gaagatgaga aaacaatttt
    28861 ttatacagga ttatatcaca cttctataag tccaaataca ttttctgatg tagatttcag
    28921 atatagggga atggatagaa aaattcatca atctaatgaa gaaaaaattt atacagtgtt
    28981 ctctttgtgg gatactttta gagcatacaa tcctttaaag acaattactg atcctgataa
    29041 aactaacgaa tttataaata cacttttaac aaaatacgat caaggtggta ttttaccaat
    29101 gtgggaatta caagggaatt acaccggttg tatgattggt tatcattctg tgccagtaat
    29161 tgtagacgcc tataataaag gaattagagg ttatgatgtg aagaaagcct ataaagcagt
    29221 cgttcacgca tcaaagtatg atactacaga tatatttttt ccatcaaaac aagtaaaaaa
    29281 cattttgatg ccgaaaggta agctctataa tgagacaatg gattttattc ctgctgattt
    29341 agaaaatgaa tccgtatcta aagccttaga atatgcttat aatgattggt gtattgcaca
    29401 aatggcaaaa gatttaggca aaacagatga ttacaatcat tttatgaaac gctctaaaaa
    29461 atacacacaa tattacgata ccaaatcagg ctttatgaga gggaaaaatc aagatggaaa
    29521 atggcgtgag ccttttgatc ctcgtttttc taaacataga aaagatgatt atactgaagg
    29581 aaatgcttat caatggtctt ggtttgtacc tcatgatgtt gaaggtttgg tagatttagt
    29641 tggcggaaaa gagacgttta ttaaaaactt agatgtttta ttttctacaa gttcagaatt
    29701 aactggagat gatgtttctg gagatatttc aggtttaatt ggtcaatatg cgcacggaaa
    29761 tgagccaagt catcatattg cacatatgta taattttgtg ggtcaacctt ggaaaacaca
    29821 agaagttaca gacaaaatta tgaacgagtt gtattttaat aacccaaatg gattggcagg
    29881 taatgaagat tgtggacaaa tgtctgcttg gtacgtatta aatgcgatgg gtttctattc
    29941 ttttagccca ggaaatacga catattctat tggtcgtcca atttttgatg aagtagaaat
    30001 caatttacca acaggcaaga aatttgtgat taaagcaaaa aataatagtc gggacaataa
    30061 atacattcaa acaactaaat tgaatggaaa aaaattagat actccatttt ttacacacga
    30121 gcagttaatt gctggaggaa aaatggaatt taaaatgggt aatttaccta aataattaaa
    30181 gagtaacatc aactaaactt acaatgaaag atttaaaaaa aatacctgta gtacctaaaa
    30241 agaatttaat ttcttttatt cttgttacct cattatttgc attatggggc tttgcgaacg
    30301 cagttacaga tccaatggtt caggctttta aaaaagtatt agaattatct aattctgaag
    30361 cagcttgggt acaaatggca ttttatggtg ggtatttttg tatggctttg ccagcagcaa
    30421 tgtttatgcg taaatattct tataaagtag gtattttaat tggtttagct ctatatgcaa
    30481 caggagcatt attattttat cctgcagcgc aatcagaaag ctttatgttc ttttgtttgg
    30541 gtctatatgt attaacattt ggtttggctt ttctagaaac agcagcaaat ccttatgcat
    30601 tagcaatggg agcaaaagaa acagctacac agcgtttaaa tttagcacaa gcctttaatc
    30661 ctgttggatt aattgctgga ttatttgtag cccaacaatt tgttttaaag aacttacagt
    30721 ctgatgatat tgttgatttt agtgcgcttg aagaagcttc taaaatgctt attagaacta
    30781 ctgatttatt ggtaattaga gatccttatg tagtattagg attatttatt acagtagttt
    30841 ttgtgatttt tttagttagt aaaatgccac aatctaaagc cgagggtgaa atgccaaaaa
    30901 ttggtgaaac ttttgcggct ttaggtaaaa actctaaata tacatctgga gtattggctc
    30961 aagttttata tgttggtggg caaataatgt gttggactta tatttatcaa tatgcagaag
    31021 gcataggtat ggatagtgtt acagcaggtt attatcaaat ggctgccttt gttttattta
    31081 cgtttggtag agctattgga acatatttat tacgttttat tagttcagga aaattactaa
    31141 tgtattttgc tgttttagca atggtttttt ccttaggaac tatttttatt caaggtatta
    31201 ttggtctata ttgtttagtg ggtatctctt tctttatgtc tttaatgttt ccaaccattt
    31261 atggtattgc tctaggaggt ttgtcagaag agcaatctaa agtaggttct gcaggtttgg
    31321 ttatggcaat tgttggaggt gcattaatgc caaaactgca aggaattatt attgatgctg
    31381 gtggaaatgg tgttgcagac acttcgatta tgggagtttc agaagtaaac ttttcattta
    31441 tattaccatt actatgtttc acttttatag cttggtatgg ttttagagta tttaaaaagt
    31501 atgaatctag tagctcataa tgatataaaa aacaagtatg caaagaagta taaaactgta
    31561 tttgataatt atagtttcta tttttagtaa ctcaataatt ttttcacaat caaaaaaacc
    31621 aaatgtcatt gtatttattg cagatgattt tggttacggt tcaaccaata tttatggtgc
    31681 gcaagaagca ttaataaaaa cgccaaacgt aaataaatta gccaaagaag gcgtaaaatt
    31741 tacaaatgca tatacaacag gttctgtatg cactcctact agatatgcat taatgaccgg
    31801 tcaatattct tggagaacaa aacttaaaaa aggggttgtt aatatgaacg acccagcctt
    31861 aattgatgtg aaaagaaaaa cattaccaaa atatatgcaa tctttaggtt ataagacagc
    31921 aatggttggt aaatggcatc taggttttaa agaaaaaaag ttcaataatt tattaggaga
    31981 tatttatcct gctccaacag attatgggtt ggattatagt tttgcattgc ctaataattt
    32041 agatgatgga cataaagttt acattgaaaa taacaagatt tatggattgc gttctgataa
    32101 aatttctcct tacggaaaat cattttatgg aaaacaatac aaaggatatg atgccccaca
    32161 aagagttact gagcaagtaa cagatgattt aacaaataaa tctatagagt ggatgaaaag
    32221 tttggataaa gaccagccat tctttttata ctatgcagca gctgcagttc atcatcccat
    32281 tgtccctagt ccgcaaatgc gaggtaaaag taacgcaggt gcttatggag attttattca
    32341 agatatagac cgttctttag gagatttaat ttcattttta gaagaaagag gtattagaga
    32401 aaacaccatt atcatttttg cgagcgataa tggaggagat attcctagaa agaaaaatct
    32461 tgtaatgcca gaaaattttg ccattaataa aggcttacaa attaatggag attataaagg
    32521 agataaacat accatttggg atggaggttt tagaattccg tttattgtaa atcatctaaa
    32581 taaaataaaa gaaaataaaa tttctgagac aacagtctca actgttgatg tttatgggtt
    32641 tctggcagat tatgttggta atgataaggg gttagattta gaagatgcac cggatagtta
    32701 tagctttaaa aaggctgttt taaaaccaga tcaattttat gaacgaccac cattagtgca
    32761 tagagatgcg caaggtagaa aagcaattcg ttttgaaggt tggaaattta ttgaagaaaa
    32821 aaataaagac acaaagaaaa agatgaatgc cgaaatgctt tttagcttaa ctaaagataa
    32881 aaaggaatct acaaatcttg ctaaaacaga aaaagcagtt gttaacaaag caaaaaacta
    32941 tttatctaaa attatagaaa agtcatccaa agaaatttgg aaaaataatt aaaatgaaaa
    33001 ataaaataat attactaatt gttggttttt tattgttgat gtttaactgc aagtctaaaa
    33061 acgaacttgt aaatcaaact gaaaccaaga agaaaccaaa tgtgttgttg ttattttcag
    33121 accaacataa taagaaagta atgggttttg aaaatcatcc agatgcaatc accccaaatt
    33181 tagacaaatt agctggtgaa tctgctgttt ttgatagagc atatgcaaca agaggtattt
    33241 gtgtaccttc aagaatgtct ttaatgaccg gtttatatcc aagaactatg ggcttaatgg
    33301 ataataaaga aaaaactaca atcacaagag atgctgtttc actagcaagt atttttaagt
    33361 ttaatgatta taacacttac agttttggta aaagacattt agttggtggt ggagacaaag
    33421 gttgggatgt gaaaaaagag gtacacgcag aagagggcga taatggaaac tatttaagct
    33481 ggattacaaa acaaggctat caaagtgaat tttcttatga ttgggctgca gaatttggga
    33541 aaggtcccaa aggaagtaac gatgcgagcg ccaaaatacc tatcgctgat ttaggaacaa
    33601 gaatttctaa attacctttt ggttatacaa tggaagcata cacagcctca gaaaccataa
    33661 aaatgattaa aaaacaaaaa aatagtgaca agccattctt ttgtttttca tctttttaca
    33721 gaccacatca gccatatact cctttaaaaa aaattcagag atttatataa tgtttctgaa
    33781 tggggggaag gaaccaaatt aaaaagcggt ataaaaatac cagcaagttt ttatcaacca
    33841 actaaagatt tacccccatt gttacaattt caaagaaatg gaggtaataa agtttggaat
    33901 atggataaag cctttaaaga tgagcaaatc tggagagatt ttataggcgg ttattacgct
    33961 ttagttacag aagtagatca ttatgttggt gaaatattag aagctttaga caaagcaaat
    34021 atgaaagaag aaaccattat tatttacact acagatcatg gagattttgt aggtaatcat
    34081 ggtatggtgg aaaaagctgc tgccgggcat aatgtatatg aagatatttt aaatattcct
    34141 ttaattataa gaatccctga aaaaacaacc aatggaaaac atactgcaga gttagttact
    34201 ctagtagata ttataccaac tttagtagac gttttagatt taaaagtacc agtcttaaaa
    34261 cataattttg aaggccgttc ccttgctaag cttttgatag aaaacaaacc tttaaataga
    34321 gattatatag tttcagaaag ttggtttcaa gcaaccgtaa ttggtaaaga ctcaaaatta
    34381 ggtattatgt tagaaaataa agtaaaacct agacaagatt acagagaata tggagacatg
    34441 tattttgata gaaatacaga tcctttagaa ataaaaaatg gaattaagga agaaaaaaat
    34501 caagcgtcta tattaaaact tcgtaactat tatgaagaat ttaataaaaa aatacctggg
    34561 attggtaaac aagaaaccgt acaaaataaa acaaaaaaat aatgaataca tcaaatttta
    34621 aaatcatatt ttttgctctt ttattaatga taattaatac tattaaaaca cgagcccaaa
    34681 acacaaaaaa gccaaacatc atcttcatta tgacagatga tcaaagtgct gttgttcctt
    34741 tagattcaga aaagagaatt caatcgcgtc cttttggatt taatggggat aaagaagtgc
    34801 acacacccat tatagatgac ttggcaaaga acggtatgat ttttaacagc gcatatgtat
    34861 caagttctgt atgtgtgcca agtagatata caatgctaac gggacgttat gcaggaagat
    34921 ctgaaggccc tgcttttatg agaatgcatc ctaaaggaac gatgacaaga gtagaaaata
    34981 atacggaaat agaaaaagac aaaccaaact taccaagact tttacaagaa gtggggtaca
    35041 aaacaggttt tgttggtaaa agtcatatcg tagagcataa catcgttaac aataaaaaaa
    35101 attggacaaa aaatggcttt caaacctatg caaaaaatgc agatccaaat gacccagcag
    35161 tttctaaaaa aatgtatgag aaccatcaaa aatggacaga agtaattaaa gaatatggtt
    35221 ttgattatgc aaacggagtt tatgcaggaa atttaagaga acaatataat gattcattaa
    35281 atgttcataa tatagagtgg aaaaataagg ctgctttaga attcatcgat gaaaacaaaa
    35341 aagatccctt ctttttatat tacagcgaaa cggttcctca tggtccagct ccatataata
    35401 tgaaaaatgg aaaatatttt agaggtttag attcaaatcc aaaatttacg ggagaaggtc
    35461 tagtagatgc agattattct tatttaccca ctagagaaga aatcaaagaa gaagtcaaaa
    35521 acctcgataa aaaagtagca catgcttggt tgcgttggtt tgatcatgca gttggtgccg
    35581 tggtagataa actaaaagca gaaggaattt atgaaaatac cattattata attacttcag
    35641 atcatgggaa ctacaacgga ggaaaaacga gcttgtatga aagtggaaca aaagttcctt
    35701 tgatgatgca ttggccaaat ggaattaaac caaaccaaga gtataacgag ttagttcaaa
    35761 atattgattt tacgcctact tttttaaatc tagcagggat aaaattaaag actgtaaaat
    35821 caaaattaga cggtgttagt ttaaaaaaag tattaaaagg aactaaaaaa ccagtgcatg
    35881 attatttatt ttttgagatg ggttacgcaa gaagtgtgat gactaaagat tggaaataca
    35941 tttctgtgag atatgataaa caaaaacaga atagaatcaa tagaggtcga acatttaaag
    36001 gatggaaagg tgcagaactt caatacccct attacaccag aaatggtcat ttgggaaata
    36061 ttgcatcaaa aagcagtgct ttttattttg atgctgatca agtatttgat ttagttaagg
    36121 atccacgtga aacggaaaat gtttttaaag acaacaaaga aaaagcagaa gaacttaaaa
    36181 agctattgac aaaaagctta atgttatttc ctaatagacc ttacgcagag tttgtaaagt
    36241 aatatggaca atgctataaa atcaatacta gtaattttta cgtgctgttt tattttaaag
    36301 agtgctgctc aaaaaacaat agatacaata gcgacaaaag caggtggata tgatattccc
    36361 attcgaataa aactaccaaa aaagactaaa ggcaaaaatc ctgtgtattt ctttgtgcat
    36421 ggaggtggat ggaatggagg tactgcaact cgtgttccgc cagcaagatt gcacacagat
    36481 gctaattatc tagctgatca attaggtgtt atttatgttg gattagggta tagatgcaaa
    36541 ggaaacaacg caacatttgc agatgctata aaagacttaa aagcatctgt tcaatggttt
    36601 tttgataatg cagatacata caatgcggac ttaacaagaa ttgggtttgg aggagcatca
    36661 gcaggttcaa cattggcagc tatgatggct caaaaatata aaaattgtaa actatttgtt
    36721 ggtgcagaag gcatgtataa tttagtagat catgatgcta aaaaatctct ttttcccagt
    36781 caaaaaggaa gagcattata tggattagcg acggaaaaag aaagtaaaaa agcatctagc
    36841 ttttataatt taagagaaag tcccccaact tctttattgt taaatggaaa agaagatgtc
    36901 ttatgtcatt attcacaaac agaaaaattt gctgaacaaa tcaagaaaaa aggaggcaaa
    36961 gtaaaagctg ttttgtacga taaaattaat cacacttgtt taagtgcatc ctaccctgaa
    37021 gtactaaaaa atagtgtttt agaaattgcc aaattgttta ttgaagaatt tcaactagaa
    37081 aacacaaata tgaatcaaat agaagtcctt ttagataaaa ggcttcaagg acagtatacc
    37141 aaagaaaata ttaaggaaaa agagatttta ggcacttgga aatttaagaa tattatcatc
    37201 actttaaatg aaaatggaca aggttattat ttaaattcta aaaataatag cacaaaaata
    37261 ttcacatata ctttagaaaa agattcgata actttcaagg ttaatggcaa aactaaaatg
    37321 ttttatatgc gcaaaaacaa tagaattctc tacgaatatg ttattgcaaa tactagagct
    37381 aaatatagac gttttaatta tatgaaagtt aaaaaataaa agcatctatt aaaaatcatt
    37441 catgaaatat tttttatata ccttattcat aattttaact tttggttgta aaacacaaga
    37501 cactgctaaa aagaagattg ctttaaatag tcagaaaaag aatttattgt ttattatagt
    37561 agatcaacaa agatatgatg cattgagtta tgcaggcaat actattttaa aaacgccaaa
    37621 tttagacaga ttagcaaaac aaggcgcata ttttaaaaat gcgtacactc ctgttgctgt
    37681 ttgtggacct gcgagatctt caatcttaac tggaacaaca ataaatacac accaagtaac
    37741 aacaaatgat aaaacctacg attataacga taccccagta atgaccatga aaacctttga
    37801 tgaaattctc acagaaaaag gatatcatgc agagtattat gggaaatggc atgtcttaac
    37861 ttcgcatgca gaggtctata aaaatccaaa taaatatgct aaaaacggga aatatatatt
    37921 taaaccccaa gggcaaaggc atttgtatct cgattattta aacgaggtat ttcctagaga
    37981 ggaacctaaa aaagggcagc ttttagatcg atttactaaa agaccttaca ccccagatcc
    38041 attagatata gattatggaa aaacatacaa tgacgttaaa aaagaagtaa aacatcgtca
    38101 ttctcaacca aattatcatg gcaaatctag tattcctaaa gaacatacca tcactgcgta
    38161 ttatgcgaat aaaaccattg acgcaatcaa gaggttaaaa aacaaacctt tcagcataac
    38221 gacctctttt cactttcctc atgcacccat gattccatcc gaaccttatt atagcatgta
    38281 cgatcctgat aagatgccta ttccctctag tattaaagat aatatgcaaa attcccctta
    38341 tattaatgca aatggtagaa ataagttgac tgtttttgca gatgaggaaa aaataaaata
    38401 tatgatttct aattattatg gtttaattac tgagttagat gattggattg gaaaaataat
    38461 gaagaccctt gaagatgaaa gtattgcaga aaatactatg gtgattttta caagcgatca
    38521 tggagagatg ttgggagcac acggaatgcg cgaaaaaaat gtattttatg aagaatcttc
    38581 tcacatccca ttaatgataa aaatacccca tgaaattaaa aaggaaacta cagtgaatgg
    38641 ttatgtctct aatgtagatt tattcgccac aattatggat tatttacaaa ttggaaatta
    38701 taaatccgat ggcgaaagtt tacgtgattt aatagaacaa aaacaaacga atcatgggaa
    38761 ctacgtagtt actgaatggg attaccgtgg gcctattcaa cctaattata tgattgtcaa
    38821 agacggatgg aaattaatga ttccgtacac agaagattca aaaatattaa atgttttata
    38881 taatttgaat gatgattctc aggagatgaa taacttatta gggaataacc ctgacagaag
    38941 aaaatataat gagaaagcag aagaattaag gatcaattta ctagaatggt tgaaaaaaaa
    39001 taactctaaa cattacgatg gtgtgtcaaa acgaaaatta atttaattcc ttcaaaatga
    39061 aattataccc tttacaattt acaccacttt acaaatacag aatttggggt ggagaaaaat
    39121 taaaaactga attaaataaa caatatacag aagaaaatat tggagaatct tgggaaattt
    39181 ctgatgtttc tggcgatgaa actgttgtag cggaaggtgc tctaaaagga caatctttaa
    39241 gcgatttaat taaagaattt aagggcgact ttgttggaaa tgctgtacat gaaaaatttg
    39301 gagaagaatt tccactatta attaagttta ttgatgcgaa aacaccttta tctattcaag
    39361 tgcatccaag taatgaagtg gctaaagaac gtcataattc atttgggaaa aatgaaatgt
    39421 ggtatgtaat gcaagcggat aaagatgcag aattgattgt tggttttgat caagaaataa
    39481 acactgatga ttataaaaca catttagaaa acaataccat tttaaatgta atgcatcatg
    39541 aaaatgtgca aaagggcgat actttttata ttcctacagg tcgggtacat gctattggag
    39601 caggtgtttt gttagcagaa atacagcaaa catcaaatat tacataccgt atttatgatt
    39661 atgatagggt agattctaaa acaggagaaa aaagagaatt gcataacgaa ttggcaattg
    39721 atgtcataga ttataaagtg cacaagaatt acaaaacgga ttattctata gaaaagaatg
    39781 tgtccaatac attggtgcat tcaccttatt ttagaactaa tattttagac atcaattcaa
    39841 cagtaaaaaa agattattct gtcatagatt cgtttattat ttacatgtgt gtagaaggta
    39901 cagttaatgt tatttctgaa ggagaaacct acaccataaa taatggtgaa acgcttatat
    39961 taccagctag tttaaaaaaa atcactttac aatcagaaag cgcaagggta ttagaagttt
    40021 actattaata aatagcgctt agttaattca atattaatag taaattaatg tgaacctctt
    40081 ttatttgaat aaaattataa attaaacaac atgaaaaaaa taattgtatt acttcttctt
    40141 ttgactgtgt cagtagctca ggctcaaaaa aatcaaaaag cagttgcgtt agcagaaaaa
    40201 ctatcgaaag taatggagtt tgatgaagat caaagtgcaa agcttctgga attaattctg
    40261 gatagaaaca acaagaaaag agctttgaga aaagaatacg cagatgataa agataccttt
    40321 aaagtaaaag ctaaagaagt agaaaaagca tataacaaag atttaagagt gttagctggt
    40381 atcgaaaagt ttaagctttt agttgtctat agaaaagcaa aaagagcagc aaataattaa
    40441 attatttaat aggttgtaac cctgaattaa ttgtttatta atcaataatt aagccattga
    40501 tgttttattt gttagcataa cagattataa taaaaatggt taaaaattat ttaatagcac
    40561 tcctatcggt tttaagtttt acaacttctt tagctcaaga aactgatgac aacaccaaat
    40621 acatagatcc aaccattggt aatgtttccc gctttctagt gccaacatat ccaaccattc
    40681 atttacccaa tcaaatgttg agaatgtttc ctgtaaaaca ggattatatt tcagacatgg
    40741 tgcaagcatt tacttttcaa gttcccgcac acagacgaca aggaattcta caaatgaaaa
    40801 ctactttagg agatatgaaa aacagttcct ggaataaagg aatggctatt gatcacgatt
    40861 tagaaatagt acatccttgg ttatattcaa cgtatttaat agaagatgat attaaagtta
    40921 gctttacccc ttctaaaaaa tcggcgattt ataaggttga atttccagag gggaaacaaa
    40981 aaaacttttt aataaaaggc acgaaagata tgcagttttc tgaaggtgaa aattcattta
    41041 ccattcaaga aaaaagaagc aaaccaacca gaggggaaca cgctgttata aatactgtaa
    41101 ccatttatgt atatggtaag gtcgtagatg agaataacaa acctattgaa aacatcaact
    41161 acatatttaa cactcacaaa ctacaaatta ctgcaacaaa aaacacaccc acaaccttgc
    41221 tcataaaata tgcgatttct tatgtgagtg cggcacaagc gaaagaaaac ttcaataaag
    41281 aaattaaaaa aaaatcgttt gaggatgtat ctaaagaagg aaaaaaagct tgggatacgg
    41341 taacgaatca aattcaagtt gagggtggaa caacggctca aaaaagaacg ttctacacat
    41401 cgctatacag aacgtatgaa cgcatggtgg atgtaaatga atatggacac tattatagtg
    41461 gttatgataa acaagtgcat aaaagtaatc gtccttttta tgtagatgat tgggtatggg
    41521 acacctattt agcacaacat cccttacgaa ctattttaaa cccagcctta gaaaacgaaa
    41581 tgctgaactc gtacacttta atgtatgaac aaagtggttg gatgccaaca tttcctcaag
    41641 tatatggaaa tcatttgtgt atgaacgcct accattcttc tgctattttt attgatggct
    41701 acagaaaagg gttgaaaaac tataatgtag aaaaagcata cgaaggcatc aaaaaaaacc
    41761 taatggaagg tacatttatt ccttggaggc aaggaaatcc gagaggcgcg ttagacgatt
    41821 tctatcacga caatggctat tttccatcac ttaaaaaagg agaacaagaa acaattggaa
    41881 atgtagatgg ttttgaaaaa agacaacctg ttgctgtaac tttaggagtc agttatgatt
    41941 tttgggcagt gtcagaattt gcaaaagaat taggaaacat agacgactat tcaaaactgt
    42001 ctccaaaagg aaacgattat aaaaacttat ggcattctaa aaaaaggtta tttatgccaa
    42061 aagataccga aggaaattgg gtaaatatta atccaaagct agatggtgga aaaggctata
    42121 gagagtacta tgatgaaaat aatgggtgga cctttgcttg gtctgtacaa catgatattg
    42181 caggtctcac caatttgtta ggcggtaaac tagccgctca aaacagatta gatcagttat
    42241 tcagagaaag tttgggcatt aggaaaagtg attttttcgt taatggttcc aattctacag
    42301 ggatggtagg gcagttttct atgggcaatg aaccctcatt tcatattcca tatttatata
    42361 actattttgg tgcgccttgg aaaacccaaa aacgtacacg cttcttgtta gacgtttggt
    42421 ttaaagacaa cattttcgga atcccaggag atgaagatgg tggcggcatg actgcttttg
    42481 tggtattcac ttctatgggt atctatccag taacaccagg cttaccatat tataacatca
    42541 caagtccaat tttcgaaaaa acagctatca aacttcaaaa tggaaatacg tttacggttg
    42601 tagcggaagg ttctagcaag agaaaaaaat acattcagaa agcatttatc aacgggaaag
    42661 agattttctc gccatttatt tcacatcagc aaattatgaa tggtgccact ttaaaattag
    42721 acttgggtga gttaccaaac aaagaatggg gtaaaaatgc agtaatacca aaataaaaaa
    42781 acaaacaaac taaatgaaaa taattagtaa taaacttaca gtatgcattg tgttttcttt
    42841 tttaatacta caaattaatt ccataaaagc acaagaaaaa ttaccgtatc ataattcaga
    42901 gttaaaaata gaagaacgaa tcaacgattt gttgcctaga atgactttag aagaaaaagt
    42961 taattatgtc acaggaggtg ttttaagcaa taatcaagaa tctattaatg gcattgaaag
    43021 attatcaatt cctgattttg taattgccca cggtcctttt ggtatgaaaa tgagaagaag
    43081 aaataaaaat ggaggcatca ctttagatgc aggtacttat ttccctgttt ctattgcgat
    43141 ggctgcaact tgggatatag ataaagtaaa acaaattaca tctgcaatag ggaaagaaat
    43201 gaatgctgta ggtgcaatgt ctaatgcggg tcctgcaatg aatattatta gagacccaag
    43261 aacaggtaga agttttgagt attttacaga agatcctttt ttaaacggac aaatagcagc
    43321 ggcttacaca aaaggaattc aaagcgaaaa aattgcagca atactaaaac actatatcgt
    43381 taacaatcaa gaattaaata gacacaaagt agatgttcag gttagtgaaa gagcgttaag
    43441 agaaatttat ttgccaggat ttgaaactgc cataaaagat gctgatgcca aaattattat
    43501 gggcgcttac aataaagtaa atggcgtaca tagttgcgaa aacgatttta ctttaaatca
    43561 agttttaaga aaagaatggg gttttagagg tttcgttctt tcagattggt ctggaacaca
    43621 atctactgtt gcttctgcaa ataatggttt agatgtagaa atgccaagac ctagatggta
    43681 tggagataaa ttgttaaaag ctgtaaaaga taataaagta agtgaagatg tgcttaacac
    43741 tatggttaaa aatgtgttgc gcgttgtttt ttggagtggt gcttttgacc aaggcccaat
    43801 gtatgataaa aatattgtac gttctaaacc gcatttagaa atggcaagat cagcttcatc
    43861 tgaggcaatg gttttactaa aaaacgaaaa taatacactt ccttttaatc ttaataaaat
    43921 taaaaatatt gctgtaattg gcccaaatgg aaattatggt gagcatttta ataatggtaa
    43981 atatgatata gggttgtttc aaggaggagg aagtgcaaaa atagtctcta aacaacagaa
    44041 tgtaatcact ccttttctag ggattaaaaa taatataaca aaagatgtta aagttattta
    44101 cgaacctggt tgttatgcag agtctggtta cggtttaata ccaaccaaat atctttcagt
    44161 agataataaa gaaggtattg agtcttcata ttataataat gttggtttta aaggtgcacc
    44221 tttaaaaaaa gaagtaaaca aaaaattagc ttataattgg ggaagaggat tagaaattcc
    44281 tgaagctggt actgctaaga ataatgataa atataaattt tctgtagcat ttaaatcaac
    44341 attaaaagta ccagctacaa gagattattc ttttgaagtt agaaatgaag ctggtagcgc
    44401 aaagattttt attgatggaa aattgattgc agaaaataaa aaaggaagca gaattgattg
    44461 gaataataca ggtaacatta aattagaaaa aggaaaagaa tatgaactag aagtaaagta
    44521 cgctagtttt ggtggtcata tttcaaattt aagaattggt tgggactatg aaaatattca
    44581 atacctagaa agagcaaaaa tagcagccaa aaatgctgat gctgttgttt taacagttgg
    44641 gttaagtgct aaagttggcg aaacagaagc tggagacaga agaacattag ccttgccaga
    44701 agcacaacaa aatttaatta acgaaatatc aaaaataaac aaaaatcttg ctgtagtttt
    44761 agttgcagga agcgctgtaa ctatgaatag ttggttagat aatgtacctg ctattttaga
    44821 tgtttggtat ccaggagaac aaggtggaaa cgctattttt gatgttattt ttggcaaagt
    44881 aaatccttct ggaaaactgc caataacatt cccgaaatcg tatagccaat accctgctaa
    44941 tttttattct tatgatagtg aaatagaata taaagaagat atttatgtag gttatagata
    45001 ttttgataaa tataaaaaag aggttttatt tcctttcgga cacggtttga gttatacaga
    45061 ttttaaatat tcaaaattaa aagttagtac caaaaagaac acaaccaacg tctgtgtaaa
    45121 aatagaaaat ataggaaact ctgatggtgc agatgttatt caactttatg taagagattt
    45181 aaaatcttca gtcgatagac ctataaaaga attaaaagct tttaagaaaa tatatcttaa
    45241 aaaaggagac aaaaagacaa tagaatttaa acttacagaa agagcttttg ctttttggga
    45301 tagcgtttct aaagattgga aattagagcc tggagaattt gaaatattaa ttggtaagtc
    45361 tagcagagat attattttaa agaaaataat taatgttaag cgataaagag atgcgtatgt
    45421 taacaaaaat aatgatggtt atttttttat tcatcataac taattccata aaagcacaag
    45481 aaaaattacc gtatcaaaat tcagagttaa aaatagaaga acgaattaac gatttgttgc
    45541 ttagaatgac tttagaagaa aaagttgaat tagtaacagg agataaaatt cctgcaaaag
    45601 gtgttattgg ctcagaaggg ataaagcgtt taaacattcc tgggtttaaa atagaacatg
    45661 gtccttatgc ctttaaaggt tggtttggac ccaatgaagc taaagaaatg ggaacgtatt
    45721 ttcctgtttc cattgcacaa gctagtactt gggatagacc tttaatacaa gaaataaacg
    45781 ctgcaatggc gtcagaaatg aaagcttctg gcggacaagc aaatgcaggg cctgcaatga
    45841 atattataag agatccaaga ggaggtagga gtttcgaata ttttacagaa gatccttttt
    45901 taaacggaga agttgccaaa gcgtatactt taggtttaca aagccaaaaa ataatggcaa
    45961 acttgaaaca ttatgtttgt aataatcaag aatttaatag acacaagcta aatattattg
    46021 taaatgagcg cactttgcga gaaatatatt taccaggatt taaaaaagca atacaagaag
    46081 gtggtgcttg gagtgttatg ggtgcataca ataaagtaaa tgatatttac agttgcgaaa
    46141 accctttttt attaaataaa atattacgag aagattgggg ttttaaaggg tttgttttat
    46201 cagattggtc tggtacacat tctacagcta attctgcaaa tgcaggttta gatatggaaa
    46261 tgccaagaga acgctggtat ggtaaaaaat taataaaagc tgtagaaaat ggagaagtaa
    46321 cagaacaaac tattaataaa atgacaggga atttgttaag aggtatgttt tggtctggtg
    46381 cttttgatac aaaaccatct ttagataaat ctatattaca caataaaaaa catttaaaaa
    46441 tagccagaga agcatcagca aaaagtatgg ttttattaaa aaatgatgct caggtactac
    46501 catttaatgc tgataaaatt aaaaaaatag cagtaattgg tcctaatggt aattatggta
    46561 ttcattataa caatggccaa tataatccgc atttattaca aggtggagga agtgcttttg
    46621 tagaagttaa agagcattta atgataacgc cttttcaagg aattaaaaac aacgtagaaa
    46681 aagatgttaa ggtcacttat tctccgggaa gttatgcaga atctggttgt ggaattatac
    46741 ctgttaagta tattaaaaca ccaaatggta aaccagggtt attagcaacc tactttaata
    46801 ataattctaa aaaccgtaaa gaagttaaaa gagaaattga tttggttgta tctaaagttt
    46861 ggaccaaaga attagatatc ccagaggctg gaaatgaaaa agatgattta tctagattct
    46921 ctgcacaatg gtctgggatt ttaacggctc cagcaactag aaattatact tttagtgtta
    46981 gaaactctgc tggtagtgca aaactattta taaatgataa attaattgct tccaataaaa
    47041 atggaaattg gttagattgg aatggtatgg gttctattga attggaagct gggaatcaat
    47101 acaaaattag agcagaatat gcaaagagtg gtcctcgtgc agattttcgt ttaggttggg
    47161 attatgaaaa tgtagcttgg ttagaacaag caaaaaagat agcaaaagaa gcagatgctg
    47221 ttattttaac agtaggtctt tctggtcata tgggagaaag agaagctgga gatagaaatc
    47281 atttaagatt atttccagct caagaaaact taattaacga aattgctaaa attaataaaa
    47341 atacggtagt tacaattatt gcaggcggtg caatagatat gagaaattgg ttgccaaatg
    47401 tgtcttcagt tttaatggcc tggtatcctg gggaacaagg aggtaatgga ttggtagatg
    47461 tattgtttgg taaagtaaac ccaagtgcta aacttaccat aacatttcct aaatcgttag
    47521 aacaatatcc aaaagatttt cattctagag gagacggaaa cgaatataaa gaagggcttt
    47581 atgtaggtta tcgatatttt gataaattta aaaaagaaac tttatttcca tttggtcacg
    47641 gcttaagtta taccaatttt aaatactcta aactaaaagt aagtaaaaag aaaagcagta
    47701 caaaagtttc cgtaaatata gaaaacacag gttcatttga tggtgcagat gtagttcaac
    47761 tttatgttag agatatagaa tcttctgtgg atagaccttt aaaagagtta aaagaattta
    47821 agaaaatata tcttaagaaa ggggagaaaa aaacaatcga atttaatctt acaaagagtg
    47881 cttttgcctt ttgggatagc gtttctaaag attggaaatt agaatctgga gaatttgaaa
    47941 tattaattgg taagtcgagt gaaaacatcg cattaaagaa agtaatcaaa ctttaaataa
    48001 aagaattaat tatgaaaaaa tatagtataa tattagtttt attgatgtct ttttttagct
    48061 gtaaaactga aaaaaaagtg gaagtttcac aaaagccaaa cattcttttt ataatgacgg
    48121 atgaccacgc gttggctgcc attagtgctt acaagggttt tctgtctgaa gttgcaccca
    48181 ctccaaatat tgatagaata gcaaatgatg gtatgcgttt taataatatg ttttgtacca
    48241 attctatttg tggaccctca agagcatcga tcttaacagg gaaatatgcg cacgtcaatg
    48301 gattttttaa aaatgaaggt ggtggcgatt ttaatggcgc acaacaaacg tttccaaagc
    48361 tattgcaaaa agcaggttac gaaactgctg taattggaaa atggcattta ggaaccgcac
    48421 caacgggttt cgattactat aaagtactgt ttaacaaaga aggacaaggt tcttattttg
    48481 atcctgtttt tgaaatggca aatgatagta ttgttgagga gaaaggaaaa ttttctacaa
    48541 ccgttattaa agacgatgct attaattggt tgaaaaacag aaaagacgat acaaaacctt
    48601 ttatgttgat gtatcaattt aaagcaccac acagaccttg ggatccagga cctggttatg
    48661 aaaattattt aagtgatgtt actttgcctt atcctacaac ttttaatgat gattataaag
    48721 gcagaaaagc cgctaaaaat tcttggatgc gaattgatgg gcatatgaat agaaaggatg
    48781 tgaaaattaa accaccatca ggattaacgg aggaagaatt aattgcttgg aacaaatacg
    48841 gaaataacga tggagaattc tggactcctg atccaaagat gacagatcaa gaacgtaaaa
    48901 actggaaata ccagcgttat gtaaaagatt atttacgggt tgtaaaaggc gttgatgatg
    48961 caattggtga gatgttaaat catttagaag taagtggttt agcagaaaac acaatcattg
    49021 tatatacttc agatcaaggg ttttacttag gtgaacacgg atggtttgac aagcgtttta
    49081 tgtacgaaga atcaatgcac atgcctttat tgataaaata tcctaaaaaa ataaaagcag
    49141 gaagtgtcaa caacgattta atcctaaatg ttgattatgc gcctaccctg ttaagtttag
    49201 cgggcgtcga aactccaaat gatatgcaag gaaaaagctt tgtccctgtg ttagaaaaca
    49261 ccacaacggc cccttttaga gacgcagtgt attaccatta ttacgagtat ccttattggc
    49321 ataatgtgca gccgcattat ggcattagaa cagacaggta taaattaata cattactatt
    49381 atgatatgga tgaatgggaa ttattcgatt tagaaaaaga tcctaatgag accaataaca
    49441 tctacgacac taaagaaaac agtgcgttga ttgcaacttt aaaaacccga ttagcatcgc
    49501 ttaaaaaaga aaataaaatg gatttgtctg atgaagaatt aaaagaaatg acagacatca
    49561 gaattaaaag acgttacaga gttgagccag cgaattaagt ttaggaaaaa aataattctc
    49621 ttactatata gttaacaagt tcgcaattat tttgggcttc attaaaaggc gcttcttttt
    49681 gtttggaacc gtctgaagaa cattatcata taaatggtgg tattatttta agaaataatt
    49741 tatctctaat tggtgttcac ggaccaactt ctagaggaac aaaacactca ataaagaatc
    49801 aaccggttgg aagtgtcttt aaaattacag atcaaaataa tgtatttatt actgtagaat
    49861 ctgtaacaca gataaaaagt taaccgtttc tgtaatagga ggtagattta gaaattatat
    49921 gagcgattgt ccaattttta ttgaaaataa aaaagccgtt gttcagtttt ctggttgttt
    49981 tgataaaaat gaaaacgtgt gtaatgaaat tataaaacct tccaactaaa attatttaga
    50041 aagcggataa aaatcttcct ccatttttat cgtatttaca agtgaatttg gttttttaaa
    50101 aattctgatg gaagcacccc aaacatatct ttttttctga tacatttttg ttaaaatagc
    50161 tttcatcgtt tcaaaaggga taattttaat agctcttttt attggaaacc aagctatatc
    50221 tgtacatcct gggggaattt ttaattcacc tgatttgtat tttgcactgt aataattaaa
    50281 taatattggg tatgtacctt tattataata aaaagtaaat aaaccacgta aacgtaaatc
    50341 tttgaacttt atacccaatt catctgccat aaaacctgta aattcagaaa tagttctagg
    50401 gtcaacatat tttttcccag ctaactccca aatgccattg tattttacta ataaaacttc
    50461 atttttttta ttggttacac ataacttaaa gtacgaaaaa ttattttttt gggcagagag
    50521 gtaataagag tttaaaataa ctagaaaaaa tgaaaacaat attttgttta aaatactaat
    50581 attaagtttt ttgaaaatca tatttcgcaa tttaattaat aaaataacaa cttttattac
    50641 acgtgtaata tattcattat atttgataat caaatcataa actgatgaaa aaaagtatgt
    50701 atgcaagttt gctaattctt ttgattgttt tcaatcatct aacagcatat tcacaaaata
    50761 aattagccga taaagtaaat gtatttattg gtacaggcgg tcacggacat acttttccac
    50821 atgcaatggt tccttttggt gcagttgccg taggtccaga ttgggaaacc caagggtggg
    50881 atgctgctgg tggttatcat tatgatgcaa aaaatatttt aggttttagt caagtacatt
    50941 taagtggtac aggcttaata gaaggtggtg atttacttct aatgccaaca gtaggaaaaa
    51001 taaaagtaga cccaggaact catgaaaacc ccgatgctgg ttatcgttca cgcttttctc
    51061 atactgatga aaaagcaact cctggttatt atcaagttcg tttgctagat gataacatca
    51121 acgcagaaat gacagctaca gaacgtgtag gttttcataa atacaccttt ccgaaatctg
    51181 acaaatcaca tgttttatta gatttggtgc accatataaa aggcggagga agtggcgtaa
    51241 aacaggctta tattcaaatt aaagataccc aaactgttac tggttataga gtaacaagtt
    51301 cagtttgggc agcaaataga caattgtatt ttgctatcaa attttcaaaa ccatttatat
    51361 ctaatgtaat atatgatcct agaggattgg tttttaataa aaagaaaaag ttcctttggg
    51421 atatggtaga ttattctgct ccaaaaatta aaacattttt caattttaag actgaagaga
    51481 atgaagaaat aatggtaaaa attgcaattt cttctgtatc aatgaaaaat gctttagaga
    51541 atttagaaac tgaaattcct cattggaatt ttaccaaaat taaaaaagaa gctagtcaaa
    51601 aatgggagca acaactccat aaaatagagg taaaagcaac gccagatata gaagctaaat
    51661 tttatgctgc tttgtatcat aataacatac atcctactat aaaccatgat gtaaatggag
    51721 aatatagggg tatggatcaa gaggttcata aaaccaaaga ttttacacat tacaccatgt
    51781 tttctttatg ggatactttt agagcagcac acccactttt tacaattatt catccagaaa
    51841 gaacaaaaga cattgtgagt acaatgctta attttcaaaa agaaaatcca cgtaaaatgt
    51901 tgcctatgtg gtctatgtat caaaacgaaa atacgtgtat gattggctta catgcattgc
    51961 ctgttattgc tgatgcctat tctaaaggat tgataaaaga ggatgcaaaa gatttgctaa
    52021 aatcaatggt aataagcgcc aatcaacccg gaatagatag tacagcacac agaaatattt
    52081 acccctctta ttatggacaa caacactatc ttaaaaaagg ataccatcca aatgatttgg
    52141 taagaacagg cgtttctgta acattagaac acgcttatga tgattgggct gtagctttat
    52201 tttctgataa attaggtgat aaaaaaacca cagatacttt tttaaaaaga gcacaatcct
    52261 ttaataatgt ttgggatgat aattctaaat tttttcgggc aaaacttaat aatgaaaaat
    52321 ttatagaacc ttttaatcca agagcgtatc acagagaaga ttttcatgat agagattata
    52381 cagaaggaaa tgcgtggcaa tatttatggt ttgtgcccca cgatgtatac ggtttagcag
    52441 atttattagg aggtaaaaaa gcgatgagta aaaagttaga caaacttttt actttaccag
    52501 aacaagattc taaagttggt gatgtttctg gttttattgg cgattatgca cacggaaatg
    52561 aaccttgtca tcacgtagcg tatttgtata attatgttgg acaatctcat aaaacacaaa
    52621 aactaattca tcaaatagat aaagattttt ataaagctgc accagatgga tatattggta
    52681 atgaagatgc tggccaaatg tctgcttggt atgtgtttag tgctttaggc ttttatcctg
    52741 taaatcctgc tggtggaatt tatgtatttg gttctcctct ggttgaagaa gcaactttaa
    52801 atttagaaaa tggcaaaata tttagtgtaa gagtaaaaaa ttatggagat aaaaatatct
    52861 atattaaatc tgtacagtta aatggacaac catataacga ggtatgggtt aaacatgaag
    52921 atattgttag aggtgggata ttagaattta caatgtgtgc taaacctaca aaatggggta
    52981 aaaaatcaaa acctgtgcct tatgcaaacg gtaaagtaaa ttaatttttt tgttaatgaa
    53041 gaattttaaa ctaattatat ttttattgct tattgtagaa atatctgctc aaggaattat
    53101 tgaaaactcg agtggtgatt tggaattaga tgagattcga aaagaaataa cttctaatat
    53161 tacacaaaga aaaaccttta aattaagagc tataaaaatg aagttatggg ctgctatgtt
    53221 gcaacaacaa ggcattcctt taaaagagta tgttgctatt gataataggt taaacaaagt
    53281 aacaagatgg aataatcttt ggagtggaaa taaaccacaa caattttcag acaagcaaat
    53341 gcaaaaagtt tgtttaatta ttgatgctgg ttatgctatt ttagaaaaat atcaagcgat
    53401 tgctaatact cgaaaatcaa cagattttac cagtaatcta aatcctttaa actacaacaa
    53461 acaaaaagaa attccttgga catcatacaa aggaaatgag ggtttatctg gttatacagg
    53521 tgcttttgga ccaacaaaag gtgagaaagc ttggaaattc cctattggtt tagcttggga
    53581 atcaaaacca gctatagaag gaagtcgtgt gtatatctca tcaccaggaa ttagaaccaa
    53641 gttgtattgt ttagatttaa atacaggaaa atcaatttgg aaaacccaac aagaaataga
    53701 aattatggga gatcaattat accacgctcc taataaccag tcaagtccag ttattttaga
    53761 aaattatatt atgtatagag aaatgggtgc aagagggaac aaaggcccaa caaaagacgt
    53821 ggttttggtt gataaaaaaa caggggaaat tactaaagaa attgaagttg gtcatgtaga
    53881 ttatagagct ggtcatgctc cttttgctgc taataatgat gtagttgttt acccttttgg
    53941 tgtgcaagat attcatacaa cacccccttt aacacaagct tttgacagga tgatcgccaa
    54001 gaatataaaa acaggtcaaa agttatatga aatgtatatt ggttacacgt tttcagaacc
    54061 tcatttagat aaagaaaatt gggcatatca aggaactgca gaagggtatt tatatgcttg
    54121 gaaagctgat gaaagattgc acaataggcc caagcctaat tggatgttta gagcagaagg
    54181 agctataaat gataaagtaa ttaccagtgg aaactttgtt ttgtttgggg caaatgatgg
    54241 tgttttttac tgccttaata aaagaactgg taaattaatt tggaagcata aattagatat
    54301 aattgaaact aacgctttca ggcatttttc tgcaccttat gttgcaaacg gaaaagtagc
    54361 tgtaggtagt gcagacaaac atttctatgt ttttgatatt aaaactggta aagttttaat
    54421 caataaaaaa gcagatgatt ggattcgttc agctccagtt gcatcagaaa ataaattctt
    54481 ttttgctaca atgaaaggta ctttatatgg tgtagaattt cataaaaaca aatccaaaga
    54541 attgtttaaa acacaaatta gtcatcatcc tgtttttgct gatctaagca taaaagatga
    54601 taaaattgtc attaatgatt ctgatttata cacgcattgt tacaatacaa aaggtgataa
    54661 aatttggaaa attagtacca tagatagttt tgtaaaagac aatacaagaa tattttctga
    54721 tcaaattgca ggaggtgcat attaccaatc taaaccaaca gccgcagatg atatggtttt
    54781 tgtaggttct ccctcaaggt ttatttatgc tttagatgct aaaacaggaa aagaaatttg
    54841 gaaacatgaa attggagcat ctatttctgg agcaccaact tattatcaag gtaaaattta
    54901 tgcaggtcaa caaggaggtg aagatgattt ttactgcttg gatgcaaaaa caggtaaact
    54961 catttggaaa caaaatgtag attgggtttg gggttctgct acttgttctg ataatatggt
    55021 ttatatccca ggaatagatg gttatgcctg ggctttagat tcaaatactg gagctatgat
    55081 ttggaaaaaa ccattttcac gttcagtttg tagtgaacca gcagtagaag gaaatatcgt
    55141 tatttttgga agttgggacg attatttaaa agcgtttaat aaaaaaactg gagaattact
    55201 ttggaaatat aatggaggag gtacagattc tggtgtagct gtcataaaag atggcaaagt
    55261 gtatttaaaa aataaatgcc tcgatttaaa aaccgggaaa ttgatttggg agtttaaaga
    55321 tggtaataac atttttaata ttacaccagc tgttcacgat ggaaaagtgt atatgtcttg
    55381 ttggcatggt ctgggtttag gtggcgtttg tatagaagca gttgtgtatt gtatagatgc
    55441 aaaaactggt gatttgaatt ggacacaatt aggtgcagga ttaagcagtc ctgttattgg
    55501 tgaaaaaggt aatgtatatt tctcaaatat tgcagaccca tatttttact gtgttgacag
    55561 tgaagggaat attgatggca caaccaacat aaaatggaaa tataaaatgg gtaataaggt
    55621 agaagaatct gcaccagctt tatataaagg aagagcatat attatgtctt ctgatggata
    55681 tttacatgct attaaataaa aaataacaac gaccataaac agctaactat ttttctaatg
    55741 gttgaagcat tttaatgatt tgtaatgttt cctgaactat ttgttttagt ttatcaaaat
    55801 ctttgttttg aataatgtcc tttgaaatca gtttagaccc cacacctaca caagtaacac
    55861 cagcatcaaa ccatcctttt agattttcct ttgttgttga cacgccacct gttggcataa
    55921 tattggtcca aggttgagga cctttaatag cttttatgaa gtttggccca taagtatctc
    55981 ccgggaataa ttttactatc tcacaaccca attcttctgc attggctatt tctgttaatg
    56041 agccacaacc tgcagaccat aatacttttc ggcggttaca aacaatggca atatcttctc
    56101 gtaatacggg ggttacaata aaattagcac ccaatgacat atataaagat gctgctgccg
    56161 catcggttat agagccaaca cctagtatca ttcctggtaa ttcctttatt acatatttgg
    56221 taagttctcc aaagatctca tgagcaaaat ctcctcgtgc tgtaaattcc aataacctgg
    56281 ctcctccgtc gtagcaagct tttaaaatgt tcttacttaa ttctatatct ttatgaaaaa
    56341 ataatgggac taaccctgta cttttcatca cttgtgctac ttctattcgt gtgtattgtg
    56401 ccattgtatt ttgtttatcg tgctacgcgt ccagaggcat caccttccat taatttttct
    56461 acttcttcaa tcgttactaa gttggcatct cctttaatag tatgctttaa acaagaggct
    56521 gctactgcaa aatcaagtgc attttggtta tcttctggat atttaagtaa tccatatatt
    56581 aaacctccca taaaagaatc tcctcctcca actctatcca caatatctgt aatttgatat
    56641 tggcgagtat agaacatttt ttttccatcg tataaaacac cagcccaagt attatgagat
    56701 gcagaaatag aacctcttaa tgttgtaatt actttttttg cgcttgggaa tttttttatc
    56761 atttgcttac aaacagataa aaatgcttct gctttaatat catgcccatg tttgtgcaca
    56821 tctaaccctt ctggatgaat accaaaatgc ttttctgcat cctcttcatt tcctaaaatg
    56881 atatcgcaat aagatgtaat ttctgtcatt attttttctc tatgtgcatc atcacaatac
    56941 ttccaaagtt tagctctata atttaaatct gtagaaattg taattccttt tgcgcttgca
    57001 attttaacgg cttctaaaca aacatctgca gctccttgag atattgcagg tgtaattcct
    57061 gtccaatgaa accattctac accatcaaaa acggcatccc aatcgatcat tcctgattct
    57121 atttcagcaa tagcagaatg tgctctgtca tacaccacct tagatcctct agacacagca
    57181 cctgtctcta aaaaatatat tccgaggcga ttgccacccc aaataatttt atcaacccca
    57241 acacctcttt tacgcatttc catcattgca ctttcaccga tatcattttt cggtaaacgt
    57301 gttacaaaat ctacatctac tccgtaattt gctagtgaaa ctgctacatt agactctcct
    57361 cctccgtata tgacatcaaa acttgacgct tgcgaaaatc ttaaaaatcc ttgaggagct
    57421 aagcgcaaca tgatttcccc aaatgttact acttttttca tattaaaaat aattagattt
    57481 taaatttata aattaaataa tcttattaaa acattgatat ttctggaata taacttacca
    57541 acattaaaat aattattatt atcatcagac tcgaaccttt aacatggcaa aaccaacata
    57601 aagtgtaaat atataatggt taataaggta ggaaaatcta cactagcttt atgtaaagga
    57661 agcacatgta ttatgtcttc tgatggatat ttacatgcaa ttaaataaaa aataaattgc
    57721 ttattctaca gcgtgcacat atccatcacc agcaagcgcg aacactttat ctctataaat
    57781 acaaagggta gattcttcaa tacgagttcc cattttataa ttccataata attttcctgt
    57841 ttcttgatct aaacaataca aatacggata gtttccagaa ccaatataca gtcgtccatt
    57901 agctaaagca ggtgcagata aacctcctcc atcaggaaat gtccaattta ctttggctgt
    57961 ttttgcatct acgctataca cttttgaggt taaaggaact ccttttaaac caataccaac
    58021 tcttgctgta aaaaagcctt tgccgttatg aaaagccggg cttgcattaa aatttgtata
    58081 ctttccttta tcactttcat ttgtgtttcc ttctgttaaa atttcaccag ttttagagtt
    58141 aaaactcata aaaatattac tgtgatgagg caaataaatt ttaccatctt gagagataag
    58201 ggtaccagaa tctaaaccaa caccattggc tttccatata atttttccag tttttttatt
    58261 gaaggcgtat aaagatctac tccaagatcc aaaatagaca atatccccat caatagcagg
    58321 ttctgcagga actgattttg cagttgggta catccaaaca atatggccgg ttttcccgtc
    58381 taaacaaact gcataaccat taactgtagg cacgtaaact aaaccgtcat ctactgttgc
    58441 agaaccccaa acccatccac caggaacagt ttgcttccaa acgacttcgc cagtttctgc
    58501 atctaaacag tagaagaaac gttctcctcc ttgttgaccg acatatactt ttccgtccat
    58561 aattgcaggc ccaactgaaa tggctcctcc catttcaaat ttccattttt ctttgcctgt
    58621 atcagcatca acagcatata aaaaaccagc aggatttcca aaaaataatt tattatttgc
    58681 tgctgtcggt ttggattgat aataggtacc accagaaagt acatccgtaa aaatacgttc
    58741 tccttcgttg tcccaataag ctgataaaat gctgtgtttc caaattactt ttccgtctaa
    58801 atccaagcaa aacgttagta aattactgtc gtttaaaaca attttatctt cagaaattgt
    58861 taaatctgca aaaataggat gtgtgctaat tcgcttgcac caaacttgtt ttccgttttt
    58921 cttatacttg taaatatttc cttgtacatc agcgaaataa atgtgctttt tagtagcaac
    58981 tggttttgct cttatccaat cttttgtttc ttttttccaa agaatatcac ctgtatttac
    59041 atcaattgcg tatgcatttt tatttgcaga acctatgtat aaaacgtcat tatcaattaa
    59101 cggatttgta aaatgtttac gcgctctttt ttcaattttg tttacttttt tagaccaaag
    59161 taattttcca tcaacttcat ttaaacaata gataacacca tcatttgcgc caaaatacac
    59221 ttttccatcg tccaataata cttttgtatt tatagcacct tcagctttaa aattccaagc
    59281 aattaatttt ttttcattgg ttgcttgttc gttattaaag tttttttgac ccgaaacacc
    59341 aggctttaag tttaaagcgt ataaataacc ttcagtagtg ccttgaaaaa cttgatattt
    59401 agacaaaaca ggttctgcaa gtgcatcaat atcacctaca ttaaaatccc acatttgttt
    59461 tttattattt ttatctttac aaattaatct attaaaattt tgacaaacag gcggatattg
    59521 ataaatatct gaaactccaa aaggataaac cacataatcg ctattacttg caacaggtgc
    59581 attttgcgtt ctataatcta catgacctgc ataagatttt gagatggttt tacctgtgtt
    59641 tttatcaata tacactaggt tttttgcttg tcctttattg cctccgtgac tatttacttc
    59701 acgtaaaatt attttatcac cttgaattac aggtgtcgac atcattgcag gatatttgta
    59761 aataccaaat aacggatgct cttgtgttga tttccaaaga attttccctg tttttaaact
    59821 tagcttaaaa cacgtagtgt acattcctgg tgaagttaca taaacactac cattttcaat
    59881 aactggacgc acataccaac ccaaacctac agggaatttc caggcagttc ttccatattt
    59941 tggacctggt gcctctgaat atccattgtt gtgtttgttg gattgaaaca tgggccattc
    60001 agcatccata tttccacctt ttggaaatcc ttttccatca ctttcaaaag gtttaaaaat
    60061 tgaaccattt tttaaatact cattgtgaat ctcttctaat tttgcgaaac ctgcatcaat
    60121 taaaacagtc attttttgag ttgcttctat tttttctttt cctttttttc tatttacttg
    60181 gttttctagc tgataatatt ttttatcaat atcataaaat gaacgtaaat ctgcacctaa
    60241 atgttgcaat gttcctaccc acatatacat caaaacagaa tgttctctaa aattttcttt
    60301 ggttgttgaa ttggtaacaa tttctttacg aactctatct atatcttcac ttccacttgt
    60361 ggtaaatgag ttttgagcat ctataacaaa agtttgtatt aaaaataaga ctgtaaaaaa
    60421 tagttttgag gttttcatat atgtgcttat tttttttctg tactttctct aaaaataatc
    60481 ttaccttcta ttaatgtgtt ttctgtaatg ggtttattat taataagaag tagtaaattt
    60541 tctaaagctt tttcagtagc tttttttaaa ttcaatttca cagtggttaa gggagggttt
    60601 aagaggcttg aaatttttac atgtccaaaa ccactaacag caatatcatc tggaattttc
    60661 aagtcaaatt tttcacaagc attgtaaact cctatcgcaa tagaatcatt agcgcaaata
    60721 actacctctg gtaaattgtt gtagttttca agaaaagtac taaaatcttt ttctgcatta
    60781 gttttatcta attttgtatt tagacaccat tcttcaggaa ccgaaatatg agcttctttt
    60841 actgctttat taaaaccatt taaccgatgc ttactaatac tgatttcttc atttccgctg
    60901 ataaacatca actttgtata ccctttatta ataatctctt ttgtaagctg atatgataaa
    60961 ttctcatcat caaaaaatac accaatagca ttttttaaag aaacaggttt gcgatctaaa
    61021 tatataaaag atttgttatg cttatttaat agattatgta ctttatgttt ttgagaagta
    61081 gctacagaat caatgataat tccatcaaca ttcatagaaa gtaaagattt tacattatcc
    61141 aattcagcct cttcattttc aaatgatacc attaatatta tgttgtaacc aactttttta
    61201 gcattactgt ataattcttc tattattgta gaaaagaaag aatgatttat ttttggcaca
    61261 attacaccaa tagtatttgt tttttttgtg gataaacttc tacctacaat attgggtata
    61321 tagcctaatt cgtctgcaac tttctttact ttttctcttg tgcttagagc aatatcagga
    61381 tgattttgta gagctttggt tacagtaact ctagaaatat taagtaaatc tgctatatat
    61441 ttttgattta ttttcacgga acaatttaat atgatttttg gctaagctac aaaatatatt
    61501 acacgtgtaa tatattttaa ttacatttga taaatattta aaaaaaatga gcaaatacaa
    61561 actaccaaat aaaccatttg aataccaaaa cttcataaat ggtgaatata taaattcatt
    61621 aagcaatgaa atttttgaga gaaaaagtcc tgctcacgga aatttaatag gaacttatca
    61681 attaagtaat aaacaagaca cagaacaagc tatttctgtt gccaaaaaag cttttaaaag
    61741 caattattgg tcagatatgg caggttcaga tcgtgaaaaa ataatcagaa aagcagcttc
    61801 gattataaga gaaagagccc acgaattagc tttaatagaa actttagaat caggaaaacc
    61861 gattagtcag tcattagatg aaatggaatg ggcagcaggt atttgggatt atgccgcaac
    61921 tttagcaaga catatagctg gagatgtaaa tacaaatctt ggaaaagata tgacagtgat
    61981 gttgcaaaaa gtaccaattg gtgtagttgc tatgataaca ccttggaatt ttcctttgct
    62041 aattatttct caaaaactac caattgctct ggctgcaggt tgcaccgctg ttataaaacc
    62101 atcagaaatg actcctggaa caacattgtt attgggaggt attttaaaag aagcaggttt
    62161 gccagatggt gttgtaaata ttcttgctgg ttatggtgat cctgttggaa tgacgctttc
    62221 tgaaagcaat aacgtagata tgatcacttt tacaggaagt acagatgttg gaaaacatat
    62281 tatgagagct gcatctggga atcttaaaaa agtagcacta gaattgggtg gaaaaaatcc
    62341 tcaaattatt tttcctgacg caaatataga cgcgcttata gatgctgttg tatttggtgt
    62401 ttattttaat atgggagaat gttgtaatag tggaagtaga attattattc atgaagatgt
    62461 tgttgaagaa tttcaagaaa aagtagtagc gcattctaaa aaagtaaaac tgggcgatcc
    62521 cttagatcca agtgtgaaat ttggggcaat catcaacaaa atgcaactag ataaaattaa
    62581 aaagtatgta gattcaggaa ctgctcaagg agcaaaacta ttgttgggag gaaatcaaat
    62641 aaccataaat aatggcaatt attttgaacc aacaatattt acggatgtaa aaccggaaat
    62701 ggaaattgct tgcgaagaaa tttttggacc agtactttct atcctaactt ttaaaacaag
    62761 aaaagaagcc atagaaattg caaatagtac accgtttggg ttgtctgctg gtgtctggac
    62821 aaaagatcta gatactgcaa tgattatgac tagagagatt gatgcaggta cagtttgggt
    62881 taataattgg atgtctggta atcccgaaat tccttttgga ggttttaaac aaagtggaat
    62941 tggtagagag ttaggtccag gtgctattga tgaatttatg gaaactaaat cagtaatgat
    63001 taaaacagaa gtttctaacg gaagctgggt ttaaaaaggg aagtacatga gaaataaaaa
    63061 gtttcaaatt gtaagtgcag aagaggcagt atcttatatt aaagataatg atacggtggt
    63121 ttttggtggt gcaggtgctg gtcacgcagt tcctgataaa gtgatggaac atttaggaaa
    63181 acgttttgta gagacaaatt cacctaaaaa cttaaaaacc attcatccct gtggtattgg
    63241 cgataatgat acaagaggat taaaccatat tgcttttgaa ggtttaatag atacaaatat
    63301 tggcggtttt tggggaaatg caccaaaaat gtctgcttta gcaaaagaaa ataagataaa
    63361 aggctataat ttacctcaag gagtattaag tcacttaatg agagcttctg cttcaaaaaa
    63421 accaggtgtt attacaaaag ttggcttaaa aacatttgta gatcctaatg aagaaggcgg
    63481 taaaattaat gcgattacaa cagaaaattt tgtttctcac ttaatgataa aaggttcaga
    63541 ttatcttttt tatccttcag taaatgtaga tgttgccatt attagaggca cttctattga
    63601 cagtgaaggt aatttaacta tggaagagga ggtaggttct ttttcaatgc tatcaattgc
    63661 gcaagcagca aaagtaaatg gcggaattgt aattgtgcaa gtgaagaaca tcaacactaa
    63721 taattgtatt ccaggtacta taaaagtgcc tggtgtattt atcgattatg tggttcaaga
    63781 caaaacgcaa ggaatgactt ttatttctac ttttgataaa gctttagtgg atagaaaaga
    63841 acaatatacc tctgatgatt taaatttaac aggtttaaag cgcattatta tgcgaagagc
    63901 ttctctagaa ttaaaagaaa atatgtttgt taatttgggt tacggtatgt ctgatggcgt
    63961 tccaattgta gcccaagaag aaggtattgc agataaatta atctttatga tagagcaagg
    64021 ttctacaggt ggtataccaa caacaggatt aaattttggc gcgatgtata atccaacagc
    64081 tattttagat gatggttatc agtttgattt ttttcagggt ggcggtttgg atattgctta
    64141 tttaggattt gctcaaatag atcaatttgg taatgtgaat tctagcagat ttggaaacat
    64201 tttaacaggt tgtggaggtt ttattgatat ttcacagaac gctaaaaagg ttgttttctg
    64261 tgggtcattt gctgtaaaat cgcaacaaga aattacaccg gagggattag aaataagcaa
    64321 ttctggtaag tttactaaat ttataaataa agtagaacaa attacttttt ctagtgaata
    64381 tgctttagaa aataatcaag aagtgttgta tgtaaccgaa agagccgttt ttcaattaac
    64441 taaagaagga ttgcttctta aagaaattgc agcaggagta gatttgcaaa aagacatttt
    64501 agagatgatg gattttgagc ccgtcatgaa taatccactg ctttattttg attccaacat
    64561 cttcaaacat ggcaaactag aattatgata agaaaaagca gtagtatgac agatttaatt
    64621 ttatcatcct tacacaatgg cgtttttaca attacgttaa actatccagc aaaaatgaat
    64681 tgtatggggt ttgaaatgtt agaaggattg aatgatgcta ttaattttgc gaaaaaaagt
    64741 gaagacgtta aagtaatcgt aattacaggt gctggcgaaa aagcattttc gtcgggtgca
    64801 aatattaaag aattcaaagc tttaaaggac gttgaaatta cacgttggat agaatttggg
    64861 aatggtatta ataacaatat tgaaacgatt agcaaaccaa caatagctta tattaatggc
    64921 tatgcaatgg gtggagggtt agaattggct ttggcttgcg attttagatt ggcatctaaa
    64981 aatgccattt taagtactcc agaagtttct aatggatggc ttcctggttg gggaggaatg
    65041 acgagaatta gacgtttggt tggagaagca aatgcaaaaa aaataattct tctttcagaa
    65101 aaaattgatg caaattcagc actacaaata ggattaatta caaaaatttc tacaaaagaa
    65161 gaactgcata ttttcacaaa taatttgcta gaaataaaac ctcaagtgta tgcgatggca
    65221 aaatctgcat taatggatgc tactagaact acttatggat ctgatataaa ttttgatgta
    65281 ttagcggtaa aaatttcttc ctaataaaaa ccaaagaata acagaattta tgatactaag
    65341 tgatataaat attcaagatt taaaaaaacc tttagatact ttttggaagc tagcgactga
    65401 aaaagcgttg ctgttacaca aagaatatga tacaaaccaa ggttctcctg tttttacggt
    65461 acatggaaaa tatacaacaa gaggttggac agaatggacg caaggttttc agtatggaat
    65521 tacattatta attgcagaag caacttcaaa taaagagtta ttaaaaatcg gaaaagaaaa
    65581 cacttttaat aatatggcac atcatttaag tcattttggt gtacacgatc atggttttaa
    65641 taatttaagt acctatggaa acctgctacg tatggcaaat caaaatttgt ttgatgccag
    65701 caaagaagaa aaagagtact ataaattggc attaaggatg tccgcttctg tgcaggctaa
    65761 aagatggaca aacacaaaag agggtggttt tatctattct tttaatggac cacattcctt
    65821 gtttatagat accattcgta ctgcaagaat agttcttgcg ggtcataaat taaaacatcg
    65881 ttcgctagat gaaaacgata caaaaataga tcttttacaa cgtgcaattg aacacgcctt
    65941 aacaacggca aaatatgctg ttttttatgg agaaggtaga gatatttatg atgaatgggg
    66001 gcgtgttgca cacgaatcta tttttaatac aaatgatggt aagtatcgtt gtccaaattc
    66061 acaacaaggt ttttctggtt ttacaacttg gactagaggt ttggcttggg caatggtagg
    66121 tttttctgaa tttttagaat ttttagaaag cgagaaactt tcttttgaag gtcttgaaga
    66181 tgtaaaagca acacttttaa aagccgcaaa agcaacttgc gatttttata taaaatatac
    66241 ttcatcaaac ggaattcctt attgggatac tggcgcgcca aacatcaaca aactaggaaa
    66301 ctatagcgaa agagaagcag agattaataa ctcttatgaa ccgatagata gttctgcagc
    66361 agcaattggg gctcaaggac ttttaagact ttctcatctt ttaaaagaaa cagaagcaaa
    66421 agcttcaaaa aagtatatgc aagcaggttt aggagtctta caaactttat tgtctgatga
    66481 ttatttggca acagaaccaa cacatcaagg tatcctaaaa cattctgttt atcattggcc
    66541 aaatggatgg gataatgtac ctaaaggaag taaagttcca caaaacgaat ctagtatgtg
    66601 gggagattat catttggtag aactctgctt tttagcaaaa aaaatatccg aagataaata
    66661 ctatacgttc tttgatatga ttcattaatt taaaatcaag agttatgttt cattttttac
    66721 acgtaaccat agatacttta tattgtagta cttaaattac tttattaagt aataaaggtt
    66781 aatgttttat tagtgcttta ttaataagca ggtattatta ttgtgttatt aagaatagaa
    66841 gatgcaaaga cgaaatttta ttaaaagaac tgcggtgcta tctgctgctg catttatatc
    66901 tccaagaata ttcgcaaccg caaatagtta caatactaaa aaagaaattt ttaaaggatt
    66961 tatagtttcc gattcgcatt ttggttgggc acataaaatg caacctacca ttaaagagca
    67021 agcagaagct gtaaaaaata ttttgaataa atttccagat ttagatattt ttttagatac
    67081 tggggatgct catcataacg atcatcataa caatgcaaac ccacacaaag cccgaaaaga
    67141 ttgggtagat attatacaag gtggttgtgg ccaacttcct ttttattacg taattgggaa
    67201 tcacgaatta cgctcaaatg aagatgatga tccagaaatg cgttcaaata ttatggggag
    67261 taatacctgc agaccctatt atagttttga tatgcaaggc attcatttta tctctttccc
    67321 acaactgatt agagctacct atattacaga agaagcttgg gattggttgg atttagattt
    67381 ggcaataaac aaagacaaaa ccattgtaat gttatctcac aataatatta ttggcacaac
    67441 aagaggaaat gaaaatgggt atagaggtgt aatggatagt gataaaatgg tcgatatttt
    67501 taagaaaaat aaaaatatta ttgcttggat gcacggacat aatcataatt ttgaagtcat
    67561 aaatagagat gatatgttat tcgtttctaa tggaagaatt ggtggttttg atcctagtag
    67621 aggtaaatat ggtataggag gtgtttattt tgaaatcaca aaagagatgc ttactgtaaa
    67681 atgttattcc gcagaaaaag atatgttttt agattctttt gatgtgtctt taagtcaaac
    67741 acttgatgta aaaactacgt ttgataacaa agcagatttc gcttacagtt atggagttgg
    67801 tggagcagta aatggcgaac gtattcctgc atatcatcat cacgttggtg aaaataccaa
    67861 atcagaatta tttttaacag gttgtgaaaa tgcggttatt aacgatgatc acgcaatgac
    67921 aaaatacaca gaacgaaaag cgtatcatgg attagataaa attttgtttg ctgcaaaagt
    67981 gaatcacgga aatgctggtt ttgaatatgc aaatccagga attcgtttaa aagcaaatga
    68041 taactggtgg actaccttaa caatgccatc agataattat gataaatatt cgtattatag
    68101 atgtccattg ggtcaaaagt acaaagcgag tatcgactta gatgtaaaag gaatcaaagg
    68161 cacacagcgt ttatggtttc gtttgcatat ttatgatcta aatggacgaa aattaagaat
    68221 tgtacagtca gatcaaatca ttttaggtga tggaagacaa caattcgatt gtttattaga
    68281 tgtgccaaac ttgccagaat ttgatacgat ttatagcaat ccagaaagcg ataatttagt
    68341 aaacatcgct gtagaagctt cttttactgg gatgaataca gatgtagata ttatctatct
    68401 aaaattagaa caagaacata cttctttaaa tacagtagat gctggtgtaa ttattgatac
    68461 aaaaagctac caaacctttg gtgttttggc aaaaggggat attaaaaaga ttgatttaga
    68521 gaaaccttta gaaacaagaa gtgtcaatca aatttcaaca tcaggaaaca aaagagttac
    68581 ctatttagta tgtcattcaa atatgaaatg gcaagtcaga aatgccacag taacgtattt
    68641 agataatcat attaaaatag gcaaaataag aaaccatatt tcggataaat tagagattat
    68701 tatctctcca cttcaaaaaa atataggccc ttatttacat agagttcgct atgcagaaaa
    68761 catcaaatta gtgccttatc aatcaaaaaa cagatcaata aaagccacta tagaaaatgt
    68821 atttcaaaat gcagaagtag atttttatag tactaaaaag ccaaaagtgg ttgcaggtgt
    68881 taccagttgg atttataaag acaatatagt caccgcaaaa atatcaaaac ccacaactgt
    68941 tcttgttaag ttttaaaaat tagattatga ctaaaacaaa aaataatttc aaatcattac
    69001 ttgttgtatg tacacttgct gccatttttt tcacatcctg taatactcaa ggacaaacaa
    69061 caaactcaaa agacaagact tttttagtag attatgtaaa tcctttaatg ggtacagatt
    69121 ctaaaaaaag tatgtctaat ggaaatacct atcctgcaat tgccacccct tggggaatga
    69181 atttttggac accaatgact gcagaaatgg gaaatggttg ggcttataat tatgatgatg
    69241 ataaaattag aggaatcaaa caaacacatc agccaagtcc ttggttaaat gattatgctg
    69301 cattttcttt tatggcagtt acaggtgaat taaagtatca agaagatgaa agagcttctt
    69361 ggttttcgca caaggcagaa actgttacac cttatcatta tagtgtttat ttagcagaat
    69421 atgatgttac tgcagaagtt gctccaactt ctagagcggc acattttaaa tttacctttc
    69481 cagaggcaga ttcttcatac attatgttag atgctttttt caaaggttct atggttaaaa
    69541 ttttaccgaa agagcgtaaa attattggct attgcagaaa caatagaggc ggtgtgccag
    69601 agaattttca taattatttt gtagcagaat ttgataaaga ttttgaaatg acccacactt
    69661 ggaaagacaa ttggatactt caaaaaaaca acttaaatag cgaaggaaaa cacgttggtg
    69721 caatcattgg ttttaaaacc aaaaaaggag aagttgtaaa cgtaaaagta gcatcgtctt
    69781 ttataagtct agagcaagca aaaataaatt tagatagaga aattggaaaa gattcttttg
    69841 atgaaacaaa agagaatgca aaaaatgctt gggaagagga gttgagtaga attaaaattg
    69901 aagatgataa tattaataac atcaaaactt tttattcttg tttatacaga gtcttactat
    69961 ttccaagaac attttatgag tttgatgcag acaataaaat gatgcattac agtccataca
    70021 atggaaaagt tgtacctggt tatatgttta cagacaatgg tttttgggac acctttaggg
    70081 ctgtttttcc attttttaat atgatgtatc cagagcagaa taataaaatt atggaaggtt
    70141 tggcaaacac ctataaagaa tctgggtggt taccagaatg ggcaagtcct ggacatagag
    70201 ctgttatgat tggttctaat tctgcaccta ttattgcaga cgcttattta aaaggaaaca
    70261 ttaaaaatga aaaaactgca gaaattttat ttgaagccat tcttaaaaac gcaactgtag
    70321 aagaaggaag accagtaagg tctgtaggca gagaagggtt acattattac aatactttag
    70381 gctatgtacc ttttgatgta aatattagag aaaatgctgc caaaacatta gaatatgctt
    70441 atgccgattt tacgattggg caaatggcag aaaaaatggg aaaagatgct attgcaaaaa
    70501 agtattatga gcaatcgcat cgttataaaa atgtatttga tccattaaca aatttaatgc
    70561 gtggtaaaaa tgaagatggt acttttcaaa gtccttttga tcctttaaaa tggggtggtg
    70621 cttttacaga aggaaatagt ttacattata cctggtctgt ttttcaagat atagatggat
    70681 tgattaattt aatgggcgga aaagaaaatt tcatcaaaca attagatggt gtttttacaa
    70741 tgccaccaaa atatgatgca tcctattacg gaaaggtaat tcacgaaatt agagaaatgg
    70801 aggttgcaaa tatgggcaat tatgcacacg gaaatcaacc catacaacat atgatttacc
    70861 tctataatta tgcaggtgtt ccattcaaag cccaagataa aatcagaaaa gttttaacca
    70921 aactatacac accaactcca gatggttatt gtggtgatga agataatgga caaacttctg
    70981 cttggtacgt ttttagtgct ttaggttttt attctgtaac tcctgcaact gatgaattta
    71041 ttataggaag tcccttgttt aaaaaagcaa cattacattt aagaaacgga aataccttta
    71101 caattgaagc aaaaaacaat tcaaaaaata acttttacat acagtctgca agtttaaata
    71161 attctgatta tgaaaacagc tttataaatt gtagcgacat tcaaaaagga ggttttttag
    71221 aatttgaggt ctctaatact ccaaataaaa gttggggaag taaaaagcaa aacgctcctt
    71281 tttctctgag tctaaaaaaa tacaaatagg tatcaataaa tactttttaa ataaagtaaa
    71341 atttaaattc aagtaataat taataaaaag tgatatgttt cattttagtc catttgtttt
    71401 atcatctaat tctagatccg ctttagttct ttttagtttt ttatcgactc tttttttgaa
    71461 ccctttaaat gcccaagata gtttactctc taaagactct tttagtattt caaaaccaca
    71521 atttactaaa gtaggtaaag gtctatgtaa agtgcaagat ggcgttcttg caacacgtga
    71581 ctcctatgct tctattggga gcgcagaatg ggaaaattat acgattagtt ttgaggcaag
    71641 aaccccaaaa actgaagaac aagtacaaat atggtttggt tttagagaac aaggaagaaa
    71701 caaccgttat ttagttggtt ttaaaggagg gtttcaaaat gatattgaaa tagctcgcat
    71761 ggggcttatg ggggatgatc gatttttggg aattagaaac ttagatttta acccaacttt
    71821 aggggtgtgg tatgctttta aaatagaagt atgtaaaaat cgttttagag tttttataaa
    71881 taatgaaaac attccaagaa ttgacgtaat tgatgataaa ggagatatgt taactaaagg
    71941 caaagtagtg cttggtggcg cttggataaa gaatgaattt agaaatttgg aagttacaag
    72001 gctttcagat acttacatgg atcctattaa gtctaaagaa tactcttact atttaacccc
    72061 taagcagaaa gttgaaaagc gaataaaaga aagaaaacaa tataaaaaag taaaaatttc
    72121 tcatataaac ccaatacgaa caacaatttc tttagatggc aattggttgt ttaaaccaga
    72181 tcatgagtta ataaatagag aacaagcaat tgacgctaat tcatctgatg acgattggca
    72241 tattttggaa gtgccaaatt tttggaaccc ttctcgtata tggttacatg gtgaaacttt
    72301 tatggatgaa gaacaccaaa aaggggcttc tgatacttat tttcaaaaag aaactgaccg
    72361 ttgtgaaaac tacactttcg attataaaaa aacaaatatt ggatggtata ggcaatgggt
    72421 tgatttgcca gattcattga atgataaaaa tatagaacta aattttgatg ctgtttcaaa
    72481 aatggcagag gtttatgtta atggcaaact tgcgggaaac aacaaaggca tgtttggcga
    72541 aattaaatta gatattacta aattccttaa accaggtagt aatttaattg ccgttaaggt
    72601 aatgaaggat tatactaaag atattaaaaa tgctaatgaa attgctacaa tagccgttac
    72661 tgtagaggta acaaaccaaa tgctaaaaga tatacctcac ggttttttcc gtgatgaacc
    72721 cgtaggtatt tggcaaccag taaagttaat aattacaaat cctgtaaaga ttgtagatac
    72781 ttatattaaa ccaaatttga ctggagcacg ttttgaaata caactaagaa atacaagtaa
    72841 attaaaaaag atatttaatt taaatacgtc tataaaagaa aaggggacag atgatatttt
    72901 aattgaaagg gaatcaataa aaaaaatcat actaaaagag ggtgagtata aaacagtcac
    72961 ttttgaaatt aataatctaa atcccaaatt atggtctcct gaaaccccta atttatatag
    73021 ttttaatttt aatttaaaag aatccaaaac taataaatta ttagattcag aaacaatcca
    73081 atctggattt agaacatttg aaaccaaagg agattatttc tatttgaatg gaaaacaata
    73141 ttggctgcga ggtgcgaatc atacgcccca tgctttaggt attaatgatg cagatttggc
    73201 aaacaaaact cttcaaatgt atcatgatgg aaatattgca gtaactagaa gtcatacaat
    73261 accatatagc gaagtttggc taaaagcagc agacgaaaaa ggagtaggag taagttatga
    73321 aggtacttgg ccttggctta tgataggaat tggagaagga tccataccta aaaaagaatt
    73381 attgaatatt tggtctaatg aatggattag attaatgaaa aaatatcgaa atcacccatc
    73441 tttactatac tggacaatta ataatgaaat gaattttact cacaaaaaag ataaattatc
    73501 taaaatggaa cagaaaatgc aaattgtttc tgatgtggta aagcaaatgc gcattgcaga
    73561 cccaactcgt ccaatatgtt ttgattcagg gtatactaga aaagcagtta agaataaccc
    73621 taacaagaac ttttttcaaa aatacgatga tggagatatt gatgatggtc ataattatca
    73681 aggatggtat aatacctcag tatttgatgt atttgacaaa aaacaacttc taaacagaaa
    73741 aacgaatgga cgccctttaa tttcgcaaga atggtcttcg ggatatccaa atacggaaac
    73801 tggacaccat acacgttctt atttatggca acatcaaaat acacaaaccc atataggaaa
    73861 tcaagcgtat ccttttggaa acccttccta cagtttagaa aataatgctt ttttaacttc
    73921 agaattagta gaagctgtta gaagaacgca tgataaatta gctggtatgc ataatttctc
    73981 aagcatcaca tggtttcaga atgtgtatga tgcagaaaaa gtgaaaccat atccaacgta
    74041 ttacaggatg aaaaactcct taaacccaat attagtcagt gctgaattat ggggtagaca
    74101 ttattttact ggagataaat tacctacacg tttttgtatc gttaatgata aattaaatgg
    74161 agaagattta gaggcatcta ttttagaatg ggagatcact tacgaagaca atagaattgt
    74221 ttcttctgga gaatattcta ttcctaaaat tgctcactat tcacgcaaat ggttaactcc
    74281 aaatataatt ttgcctgaaa atttttcagg aaatagatta gatggtaaac taaaactgta
    74341 tttaaaacaa aatagaaaag ttgttgctaa aaatgaatat aatcttttca tagcaaaaaa
    74401 atcttgggta aaacctttac ataattctaa aaaaattatt gtcgtagatt ttgataataa
    74461 tacaatacct gttttagata tgttgaatta taaatatata aaagtaaata ccctaaatga
    74521 ggccttcagc aaaaaagcag atatttatat tgtctctggt ttatctgatg ttaaaaattt
    74581 tgatactaaa aaagctaaat taattttaga caatgtaaat aaaggagcaa aagtactatt
    74641 attaaaaact ggtgaaaaag ctattgctat ttttccaaag catattacta aataccttaa
    74701 caaaaagatg gaaacagctc atatagatat aacagaatca aaagttttta aagatttaga
    74761 atattttgac ttacgttatt tttcaaatcc caaagcagaa aaaccattag tttactccgg
    74821 tctatatcaa attaatgaga gtaagtcaaa tatagtatgc atagcatctg gatgtcaaca
    74881 cagatatgcc agaggccagg atagaagaaa agaaatgtta actatgaaag ggtttccgat
    74941 aatctctatt acaaataaag gaaaagcagt attttcggaa atgatgacta ataaaggttt
    75001 gtacgatcct gttgctgcaa aattaataat caatttaatt tcagaaacat tagaataata
    75061 atatcaatct tgcatttata aaatggaaaa tttgctattt tctttgagta gaacaaaata
    75121 gaattatatc acagtattaa attgattatg aatgaaagct aaaaaaatat tttttttaat
    75181 gattagtata ctttttttag gatgcttttc atcgaagtca caggttggta atcccgaaaa
    75241 aacaaagaaa aaccagaagc caaacgttat ttttatttta acagatgatc aaggctctat
    75301 tgatgtaaat tcttatggag caaaagattt ggtaactccg aatatgaatt acattataga
    75361 aaacggaatc agttttactc aattttacgc ctcgcctgtt tgttcgcctt caagagctgc
    75421 tttattaacg ggtaaaactc ctcaaagagc aggtttatca ggaaatgctg tgccaaattc
    75481 aaaagtaaaa aaaggacttc ctggtacaga atacactatg gcagaaatgt ttaaagatgc
    75541 aggttatgct acagctcata ttggaaaatg gcatttaggc gatgctccag aaatgactcc
    75601 aaatgctcaa gggttcgacc attcttttgg tcatatggtg ggctgtatag ataattactc
    75661 gcatttcttt tattggagtg gacctaacag gcacgattta ttcagaaacg gaaaagaagt
    75721 ctattatgat ggacaatttt ttcctgactt aatggtcaac gaagcttcta attttattga
    75781 agaaaataaa aagaatcctt tctttatgta ttttgctgtg aatatgccgc attatccata
    75841 tcaaggcgat gcaaaatggc tagactatta taatgataaa ggagtttcat atccccgaaa
    75901 tttatatgct gcatttattt caactttaga cgaaagaatt ggtgcactac ttaaaaaact
    75961 cgatgaatta gggatcaaag acaatactat tattgtattt caatctgaca atggtcattc
    76021 aacagaacaa cgtgcgcatt ttggcggagg aaacgctggg ccttatagag gtgcaaaatc
    76081 gagtttgttt gaagggggca ttcgagttcc agcagccatc acttggccaa ataaaattca
    76141 aaaaggcgcc attagaaatc agtttggagt aaattcagat tggatgccaa ctctggcaga
    76201 attatgtgga attaaacttg attcacaaga tttggatggt aaaagtctag ttgacatcat
    76261 caataatgaa aaagaaaaaa ctcggcatac agagggctat tgttggcaat atcaagatat
    76321 gtgggtggca cgcaagggaa attggaaatt gttagggaac ccaagagata ctagcaagaa
    76381 aacatataaa ttaaaggaaa aaagattctt ggtaaacctt gatgatgata ttggtgaaac
    76441 tataaatttg gctaaaaaac acccaaataa agttatcgaa ttagaacaac actataggaa
    76501 ttggttaaaa aaaaactaaa aactaaagta aaatgaaaaa tctatcttat acagtattac
    76561 tatcgcttat tttaattgga tgttctagtg ctaaaccaaa acccgtacaa gaaacgaaac
    76621 aacctaatat tctttttatc atgtctgatg accatacgaa gcaagcttgg ggaatctacg
    76681 gtggggtttt aaaagactat gtacaaaata gaaacataga aaggttagcg aacgaaggag
    76741 ttgttttaga aaattgtttg gtttcaaatt caatttgcac gccaagtaga gctaccatac
    76801 tgacaggaca gtatagccat agaaatggta ttacaacatt aggaaaaggg ttaagtccta
    76861 cgtataataa tattgctaaa gaaatgggta aaggaggtta tcaaaccgct ataattggta
    76921 aatggcatct aaaacaagaa ccaagtggtt ttgattatta ttgtgtcttg ccaggtcaag
    76981 gcttgtataa taatccgatt atgaaaacca aagaaaattg gaaagactat aataaaggag
    77041 gaaaaatata cgaaggtttt agtgctgata tcattgcaga taaaacaata aattggattg
    77101 aaaatagaga taaatcaaaa ccatttatct ctttttgtca ttttaaagcg acacatgaac
    77161 cctatgatta tccagagcgt ttctctaatc tatatattaa tgaaacaatt ccagaaccga
    77221 cctctttgta tgataacgga cccaatacta caggacgttc actaattggt cagtctatag
    77281 atagtctagg aaatcgatat gttttttcaa caaataatcc tgataaaagg tcagattata
    77341 tgcaataccc agaattgcct ttttctattg atggattaag caaaaaagaa gcaagaagta
    77401 aagtatatca aaaatttgta aaagatttta tgcgatgcgg tgcggcaatt gatgataata
    77461 taggtaagct tttagattat ttagaagcgt ctggtttaga cgaaaacacg atcgttattt
    77521 atacagcaga tcaaggatat tttttaggag agcatggttg gtttgataaa agattgattt
    77581 atgaagaatc cattcatatg ccatttgtaa ttcgttaccc caaagaaatt cccgcaggaa
    77641 aacgcaataa agatattata gaaaatgtag atttctctgc attatttgca gattatgcgg
    77701 ggataaaata tccagaaaat atgcaaggta aaagttttag agaaaattta aaaggcaaca
    77761 cttctaaaga ttggagacaa tacgggtatt accgatattg gcaacatcag aaagacagac
    77821 caggtcattt tggaattcgt ggaaagcgtt ataaattagc tttttactat ggaaaagggt
    77881 ttaaaaataa tcataaacaa gcagatgaaa atacgaaatt ttgggatttt tacgatttac
    77941 aaaaagatcc taatgaactc cataacgcct ataaagattc aacatatcaa aaggttataa
    78001 caaaattaaa aaaagaactt ctcaaacaga gagagctttt aggcgataca gataaagatt
    78061 ctaaaaaaat acaaaatagt atcaagacgt attgggatag taaatcttaa aaaagagtat
    78121 tcaataattt agtaaagatc aatgattcta ttgtaaatag tattgttttt aaaagtattg
    78181 tgtttcgata cttaaaaaga caggaaattt ttgagctacc taaattcatg agtttttctg
    78241 caatattact cgcgatataa gaatcttgac caataaatac tttattgtgt ggcattaaat
    78301 aaatcaataa ttagtaaata aaaaatgtat aataatgaga gttagaaaaa agataatatt
    78361 tttttatgct gtgttatctt ttcacatgat agcaaattgt caaaaaacac aagtcactca
    78421 aaaacctaat attctactca tttgtgtaga tgaccttcgc ccggaattga agagttttgg
    78481 agctgactat attagctcgc caaacattga tcaattggca acagaaggct ttaaatttca
    78541 gaaacatttt gcaaatgctc ctagttgtgg accatctcga tatactttat taacagggca
    78601 gtatggaaca gcaggaaata atgcgctttt tcttcgggca aataaaataa aagagggcac
    78661 aaaaataata aatcaaagta tgccggagtg gtttaaaaca catggttata caacggtttc
    78721 ggttgggaaa gtatctcatc accctggagg tagaggtggt aaggattgga atgatagcac
    78781 aaaaatagag atgccaaatg catgggatag acatcttatg ccggttgcgg aatgggagca
    78841 tccacggggc attatgcacg gattggctaa cggagagatt cgcttaaaat caagtgatat
    78901 gaacgttttt caaacagtaa agggaactga taatatatat ccagatgggg caattacaga
    78961 ggaggcattg aaacaattaa aagaactcac tacaattaat aaaaatccat tttttcttgc
    79021 cgtaggaatt atcaaaccac acctgccttt tggtgcgcca aaatcttatt ttgatcaata
    79081 tgaaggtgtt caacttcctt caatagaaca ccctggaaaa ccggaaggga ggagcacatg
    79141 gcatggttct agtgaattta agcaatacaa tcgttggggt aaaaacgcga atatagatac
    79201 tgtttttgcg gatgaagtgc gtcgtcatta tgcagcttgt gtgagttatg cggatgctca
    79261 agcagggaaa atactcgcag aattaaaacg tacaggagcg gatgcaaata ccatcgttgt
    79321 cctttggggt gaccatggtt ggcacttggg agaacacgca atctggggga aacatagttt
    79381 gttcgaggaa tcgttacatt cacctttaat aattcattat cctggtatga aacataaagg
    79441 cgctaacaca gatgcgatcg tggaaacctt ggatattttt ccgacattat gtgatttaac
    79501 aggaattgaa attcctaagt atgcccaagg ggtatcactg aaaggaatat tagtagatcc
    79561 agaaatacct ggtcacacgg ctttcgcata taaaaaaggg gcttcaacaa taagaacttc
    79621 aacgcatagg atgatacttc atcaggacgg atttgtagaa ttgtatgatc atactactgc
    79681 agaaaaggaa acaaaaaatg tagctgtaaa atacccaaaa ttagttgagg aattaaagaa
    79741 tgctttaaat actagattaa attaattaaa taacaacata tgattttaac aactagatgt
    79801 atctttatag tagtattcgt tttaagtagc atgctaacga atgctcaaac aaaaataatt
    79861 gcgcatcgcg gattttcagg aatagctccc gagaacacgc ttattgcttt tcaaaaggcg
    79921 attgaatgta aagcggatta tttcgagttg gatgttcata gaaccaagaa tgattctatt
    79981 gttgttattc acaattcatc tatagataag acgagctcca atggttttaa aggagaaatt
    80041 gccgaaatga attatagtga tttaactgct gttaaagtag gttacagtgc taaatttggt
    80101 gataaatatg aaaatgaaaa gattccaact ttaagagaag cccttgcgtt ggcaaaagga
    80161 aagattaagg tctgcattga aataaaggtt tatggaacag agaaagaggt tcttaaaatt
    80221 gtaaatgacc ttggagtaaa agaggatgta atcatatttt cttttaagta ccccgtatta
    80281 gccaaaataa gacaactgga taagaatatt ccaatccttt ggctcataaa taaagcagat
    80341 aaaatgaccc tagagtatgc taaaattatt gaattgaatg ctattggagt tggacctgaa
    80401 actactgtta caaaagagta tctaaacttt gcgcacgaaa acgctattga agtgtggaaa
    80461 tggacagtaa ataaggaaga tgaaatgcaa cgattaattg atcttggatt agatggatta
    80521 attactgatt tcccagataa agtcttaaaa aaaacaaagc aaaactcaaa ataaacgcaa
    80581 ctaaataagg cgtttattca aaactttgtt aaagccatca atagcaatgt ttaaaaaaag
    80641 agatggtatt tgtagttttt ctaacttgct aacaattaat tttgtttcta ctaaaaagat
    80701 aggaattagg atgaccgccg ttggtttcat ttctaacaaa gaaaggaaga aatcattttc
    80761 gtgtattact tttcctccat ttttaaaatc atttctttta tttaaattca ctttaaaggt
    80821 aatgtcaaat tcaggtggta ctttgatcat ccgtaattat aaaaacaatg tttggtttat
    80881 tattttgtga aatgaaagat tgaatgcaaa ataaaaaaca aggttttaaa aaaaacctgt
    80941 tttttatttt taagtgtttc ttgtaaaatt atatttctta attaatcaag aattttttag
    81001 agaaaaattt agtaggtgtt ttacctacta atatataaat accagtttgt aatgaattcg
    81061 catttactct ttgattttta gctacatctt ttaaggttaa aattttaact cctaaaatat
    81121 tatatatttc aatggatact ggttctgtta ttgtatgttg taattctaaa atttttgacg
    81181 atttattata ataaacagaa agtttagttg ctaaaaaatc ttctttatct aaagataacg
    81241 ttaagccaga atcccaagca ccaacgtcat taccatcaga tccaaaatca atagggctat
    81301 gttccgtaaa acttacagca tcatattcta ctttaccagt agttggatta aatgttagat
    81361 tagaagatgt aaggtctgct ggagtacctg tacctccttt gattcctgtt atagaaccag
    81421 taccttcatc ttgattatct acattagtac taatccattg tgctatagaa gtctcaaaag
    81481 tttgtgttcc attaggacct gcaccccaat ctgatggagc attttgatca ttattcaatt
    81541 tattattata aaataagcta tttgaaacag tagtattacc gttatctgtt cttattgttc
    81601 cataatcttg gttagtagta ccggttgtat tttgaaaaaa tgtacaattt gttatactat
    81661 ttgtactact agcccctgca atatataaag cagcaccacc aacggcacca gcatcaccag
    81721 ttgtttcatt atcataaaaa gtagaacctg ttatggtgaa atttgctgaa ttagcataca
    81781 aagccccccc ttttgtagct gctgaattac ttttaaaaag tgaatttgtt attgtaattg
    81841 ttcctgattg cccaaaaata gcacctgctt cttctatcga agtattactt tcaaatgagc
    81901 tgtctattat attcaaattt ccattggcaa aaaatatggc accaccacca gctccattag
    81961 atacagaatt acccgttata atgcaattat taaaagtggc tgtagcccca gcattgttat
    82021 taaaaaacac actaccacct gcaagcgatg tgttatgacc tgaaaacgta agatttttaa
    82081 aagtaacatc tgccgacgtt gctccattta ttgtaaagag tctgtctgta ccaccatttc
    82141 catctataac tgagttagca tccaaacctt ctatagtaaa tgcaaaattc ttagaggtta
    82201 gattagcgcc atctggtgca atggttccta taattataag tttatcacct tcagaggtta
    82261 tattagacat ggcaacgcca aagttgtcta atgcatttga ttcacttgtg ccatccatac
    82321 taccagcacc tgttgcagaa acataaacta tattttgtgt agttatttgg taatcattgg
    82381 tttgtattgt attagacgct ggagaagtcc ctattgtgtt tgtggatttt aacctgtaaa
    82441 aatagttttc ttgttgtaaa tctgtatctg tataagtttc tgtatttgca ggaagtgttg
    82501 caattgtctg aaagataaca ccatctgatg agcgttctaa aatatagcta tcttcttcaa
    82561 tagatacatc atgccatgta agttctaaat acttttctgt atctgtaaac atataatcat
    82621 ttggaaataa ctttcctggt gtatctggca atacaccatg tgaagttcta tcttcaaatt
    82681 gagcggtata taaagattgt attcttaaat tctctccagt tccctcaata taacctactg
    82741 gatgcctaaa aggggcctct ccattaacag tggcatcaca accaatagca tagttttgac
    82801 caataggtgg tttttgaatt gctatttgat tagaaggtgc actaatattc caagccacgc
    82861 cgttcgttaa agtccaacca tgccctgttc catagctccc tctattgtgt aaccctaaaa
    82921 taccagttgc attggtgttt gtccaagaaa tattatccca aagtactcct tgactccagc
    82981 gtctatggga ctcggatctg gtgtaatctc cagaagatga acaattggta aacacaattc
    83041 cattaacatc actcgctcca ttagcaacaa atgtatgcct accgttagat gccgtgcaat
    83101 tttcaaaaag aatattgtta cagaagtcag ttacttcgaa attgtatctc catcctccag
    83161 aaattggccc atgcatatct aggacattgg tatcaattac agaacaacgt gtggcttcat
    83221 caaatttaac accttggtcg ctcactctta aaatggtgac gccttggacc caagaattat
    83281 ctaccccaat catatgaata cctattttga catgatctct gcctgttact cctgatgatt
    83341 ctacaaatat tcgtaagttt tcaacaccac attcttttaa ttgactatta ccattatatg
    83401 tgtacacgta ggattgagac aatgaccgat ctaatgtatc gtaaataggc gttgctacct
    83461 gaattttgtt accatcaata ctcgtaatat gtctattgaa aactaaattt attgtattcg
    83521 gctcccacgg ggcgtccgaa gcaacaccgc cattatcaac tgctgctaac cacgctgctg
    83581 tactaggatg ttttatgata atattatcac caacattata aactgatgca tctgcaactt
    83641 caatagttct gcttccagct ggaatataag ggctcataat atcttgccta gttcctgcaa
    83701 cttgccctcc aaaaccactt ttgttattcg tgccaattct aattagtgtt ctttcgtctg
    83761 gaacgttccc tacgcctcta ataattgtat ttgttgttgc attttcacca tctccagaac
    83821 cacgtagtac aacgccgctt ctatttatga tgagttcacc actaacagga tattctcctg
    83881 gtaataataa caaggctcct ctatgtccat ttgtgtttag tactaatgct tctacttcgt
    83941 caatggcagc ttggatatgt gctgtgttat ctccagcgac aggacttatt tctttaacaa
    84001 ctgctatagt tggtaatgct tcttcaccat ttttataacc tacataacta taatcaggaa
    84061 tgtgatttcc atcttcatca gatacgtaaa ctaactgatt tgaattgtta tagaaaagga
    84121 tagatggctc atattgcgcc tgaatagagt ttgatacaaa aattaggaag taaattgtag
    84181 caatatttaa ataagtgttt attttcataa tttatattct ttattctttt tttgtaatat
    84241 taatacaaaa gaaaacgtat tcattaattt aaaattaata tttacttaat atgtaatatt
    84301 ttaaatataa atttatttta aaaaattgat atagcatcac ataaagaaaa gttttcaaag
    84361 attagatttg ggaatttatt cggctaatgt agtttgtaat tttttataaa gaagataaag
    84421 tttagcagaa tttacaatcc taatcctgca attaccccgc accttaggct atgaattttt
    84481 ggataccaat gacatcataa aatattcttc aaatcctcat gtaaatgtta cttttttaat
    84541 cataagttca ttattatttg atactgctgt cttatatagt tctatgcata taattctaaa
//
LOCUS       CP017260 (shortened bases 295347 to 344300)      48954 bp    DNA     circular BCT 01-FEB-2021
DEFINITION  Formosa sp. Hel1_33_131.
ACCESSION   CP017260 (modified)
VERSION     CP017260.1
KEYWORDS    .
SOURCE      Formosa sp. Hel1_33_131
  ORGANISM  Formosa sp. Hel1_33_131
            Bacteria; Bacteroidetes; Flavobacteriia; Flavobacteriales;
            Flavobacteriaceae; Formosa; unclassified Formosa.
REFERENCE   1  (bases 1 to 2735158)
  AUTHORS   Unfried,F., Harder,J., Teeling,H., Hahnke,R.L., Markert,S.,
            Kappelmann,L. and Chafee,M.
  TITLE     Glycan utilization in Formosa spp.
  JOURNAL   Unpublished
REFERENCE   2  (bases 1 to 2735158)
  AUTHORS   Unfried,F., Teeling,H., Heiden,S., Avci,B., Krueger,K.,
            Kappelmann,L., Amann,R.I. and Schweder,T.
  TITLE     Direct Submission
  JOURNAL   Submitted (06-SEP-2016) Pharmaceutical Biotechnology, Ernst Moritz
            Arndt University of Greifswald, Institute of Pharmacy,
            Friedrich-Ludwig-Jahn-Strasse 17, Greifswald 17489, Germany
COMMENT     Source strain available from Prof. Dr. Jens Harder, MPI for Marine
            Microbiology, Celsiusstr. 1, D-28359 Bremen, Germany.
            ##Genome-Assembly-Data-START## Assembly Method :: Newbler v. 2.6
            Genome Coverage :: 150 x Sequencing Technology :: 454
            Sanger
            ##Genome-Assembly-Data-END##.
FEATURES             Location/Qualifiers
     source          <1..>48954
                     /organism="Formosa sp. Hel1_33_131"
                     /mol_type="genomic DNA"
                     /strain="Hel1_33_131"
                     /db_xref="taxon:1336794"
                     /country="Germany: Helgoland, Kabeltonne"
                     /collection_date="2010-04-24"
     CDS             153..2720
                     /locus_tag="FORMB_02810"
                     /codon_start=1
                     /transl_table=11
                     /product="hypothetical protein"
                     /protein_id="AOR27342.1"
                     /translation="MKLYKSSLFSFNIYTLFLVFIMLPLTVLSQEYGLSFKGQDFLLD
                     ERTSLDITSNKPLIVKDELELTFDLKVELIKRKGNFGYIFRAINEDNKNIDLLLSNTS
                     TKKLIIVVGDTETIIPINDSTFSNKKWSTIHIKFSLSKNELVFSIAGSKPIKKSAVFK
                     SKESYKIFFGANNYKEFSTSDVPSGISIRDVKLTQGTKLIAHYPLNQCGGNEAIDIIN
                     NNNATVKNADWLLCYHKSWEENLISEVDGVQLLTFDKNLGEFYILNKTTLTKYNPKEK
                     SFKTYPFDKDTLEISLDHRILFDHKQKKLYCYLADKNQISEFDFETKRWDNYSLFKKQ
                     PLKQIYQHHNGLFSPKDNSIYILGGYGQFTYQNQVKKVDLSSKTWENIPHDNKVFKPR
                     YLSGATIYKDSIYVLGGYGSESGKQLVNPKSYFDFLRYDIESKTFKKQYEVTKISEEM
                     IFGSSIVIDSTNKNYYGLISDKSRSNGYLKLAQGNLSSPEFKIVADSLPYKFTDTQSF
                     VDLFFDENAKKLYVYTSFLNSNNQTDFGIYSLNYPHIPVIEATQSNSKSTTSFWALII
                     IGLFISAMIGLLIIKYFKKKQIETSEEKIIPQEHKKEEPLVELDYPIVFFGGFQMFDK
                     KGNDLTGKFTPLIKELFLVLWLYTHKNNKGISSQKLKDLLWYDKSDKSAQNNRAVNIT
                     KLKTILKQLGDFSISKKTGYWIIENNSDVLVNDYSQLNKNLLKSKPTKEDIIRTISIT
                     KNGAFLNNLDYTWLDSFKQNITDLIVNNFMNFALKLDIEEDLDFAIDLADCIFNFDTT
                     NEIAVFLKCKVYYIKGNHSLANDTFNKFLKEYNILYGQEFEHNFNEFISLDINNLHL"
     gene            153..2720
                     /locus_tag="FORMB_02810"
     CDS             2967..4400
                     /locus_tag="FORMB_02820"
                     /codon_start=1
                     /transl_table=11
                     /product="hypothetical protein"
                     /protein_id="AOR27343.1"
                     /translation="MKKITLLTLLLISFTGFTALAQNTVYVSATGAGNMDGTSESTAF
                     GNFGVAMSNINSGGDKLIIVGTITPDGANLASKNFAFTIEGLNPSSTLAGNGGSGRLF
                     TINGSTSANVTFKNLNFLNNTTTLAGGGVFFNNNAGATATFENCTFTGNSVTNNAGGG
                     VILVSNGNLTITNCVFENNTSSDKGGAIVAGNSANVNISGSLFNGNSATKGGAIAVTG
                     NGVDFVLNTSTFVNNSVSSNGGGALYLGGNNANSSITNTTIFNNTVNFTSLNQSTGGG
                     IRIEGARPFTIQNSLIYGNLVTNGTDTAGSDIGIVPNVVLNLSHSITKKIEPALDDTA
                     GDDFSTSIIEADLTSSNLMFMTSSGYVEYDSVSSSEDSPIDFGSDGNDAGSWNSGLAL
                     SLNKQDVLAANLLVFHNKSSNSIEISHTISTPLTVEVYSILGTKLLGLKNVAQRQSIQ
                     ANSLASGIYILKGESSGKSFSKKFIIN"
     gene            2967..4400
                     /locus_tag="FORMB_02820"
     CDS             4596..8762
                     /locus_tag="FORMB_02830"
                     /codon_start=1
                     /transl_table=11
                     /product="sulfatase"
                     /protein_id="AOR27344.1"
                     /translation="MTDDQSSIPLRDSDNQNQSRPFGFNGDSKVHTPIIDNLASNGIV
                     FNNAFVSSSICSPSRYSILTGKYAGRSEGTNFLNGYPVGQLSRVANNIELEENTDNLP
                     KLLQAAGYNTAFIGKSHIVDHEFLNTYTQGNFGFMAYDQTDDPYVEAISDAMKFNHDK
                     WADRIKDFGFDVVDAFYPANLRELKNDDLNVHNVEYKNKAVLDYIENASDDPFFIYYS
                     ETVPHGPAPFWSNNNNFYAGLDSDVNITAEGVLIQDYSYLPTRAQIKDEISNLPGKDI
                     KQAWLRWFDHAVGAVVSKLEETGKLDNTIIVITSDHGDFNKGKSTNYDAGTKVPLMIY
                     WPDGISTPSTYDELVQNIDFAPTFLDIAGVDISTSEMDGVSLKEVITNNATEAVHDHL
                     FFELGFSRAIRTKDWKYVTVRYDDATNQRIADGDTFNGPNGTQVPLPFYIPNVSLGSL
                     SAAAYPLYHVKDQLFDLSNDPYEEVNLFDTQFEIATELRNTLRTELLTFIDRPYQEFT
                     DTSVDLTVTTESTSILGKVLAGYQGWFNTPTDGEDLNWKHYQTSINGVKRFEPGFATL
                     DFWPDMSEADADEKYITTFTHKDETAAHVFSSVNTKTINRHFEWMNDYGIDGVFFQQF
                     ASNLKSNAPKLKANDNLVFDNIIAAAQENNNRLVSIMYDLSGSNATSTMVEDVKLHWE
                     SLVSRHGVNDVSNNHLLTYNQKPVVALWGVGFNRTDNYDLDDVQDLINYFKNDPTFGG
                     CSVLLGVPRSWRTLDSDAVNDTQLHTVIRSADIVHPWTPGRYSNISGIDSHKNIIIAD
                     KAWCDTENLLYMPVVFPGFSWQNLKKSQGTFSSLNSIPRLKGDFLWRQLYNAVDAGAQ
                     TLYVAMFDEMDEGTCIFKVDNNPPSSALTQFTNYEGLPSDYYLWLTGKGGEALRGEIA
                     LTVNQPIYQNLPEITDYYADEFGEDSNTGTSPGTAVSTVHKAYSLANDGNTINISGTV
                     IHNSKISVQKSLSFIGTENATILPDENKVGTDRLFHISSPDLNVSFSDITFKGNKESS
                     INGGAINMNANSNLTFTNSVFDDNSTGGIDKAGGGLFFSEGNVTIINSIFKNNLSRGN
                     GGAISGSGDGTLTITGSLFINNTAANINKTDGNGDRANGGAINVYGDGREVIMSENTF
                     YNNEATFQGGGLYFGGLNTTNTLENITIFSNKVTLTSAESGRAGGIRIEGDRSFEIKN
                     ALFYDNRLGDTENPESDINSASAVQLNLINSLSGSSEGFGSDDAYGSSKIDAVLTSSN
                     LRFNETSGKVEYDEAPNGDDSPIDFGDDGNDAGAWNSMLVLSVDDTQISNDNFEVHFY
                     NLTKSIKVFSTNNLPLDIKIYTIHGARVLEKNHNNPKELINITHLKTGVYILNAMENG
                     KEFSKKFILY"
     gene            4596..8762
                     /locus_tag="FORMB_02830"
     CDS             8781..9947
                     /locus_tag="FORMB_02840"
                     /codon_start=1
                     /transl_table=11
                     /product="conserved hypothetical protein (DUF4480)"
                     /protein_id="AOR27345.1"
                     /translation="MFKKNLIIFFVSLVHISVFSQSEIIVESEIVDVNEQPLAFTSIS
                     IMSKSIGTISNEDGRFYLKLTKENLNDTITISTLGFKSFKIMVQDFIDQKIEIVTLEE
                     DLVSLDEIVIQDPSSYVKSALKKLKETTYSKGHQLNILYRRFSNENNVSRFLVEHYVK
                     VYDNGPTSREFGPIEIVEARKSNDYRFAKKKQKFHAIKMIAKQNPLRIRINPRNYKWK
                     IVDDTSYDGEDVIVLEGKVKNKKNKWIKLYIGSDTNNIYRLEKSDLNAVYIYKKTKDG
                     TMVLSYHNREYVFREKVSPQTKRLLKLKEDEIKLSYRHEAIVLGIETNRKKIRVSENI
                     KPGKDIGDYNLKYDSEFWKSVSLPPDSKFYKESSKQLENIYGIPIETQFKRVKN"
     gene            8781..9947
                     /locus_tag="FORMB_02840"
     CDS             10133..13369
                     /locus_tag="FORMB_02850"
                     /codon_start=1
                     /transl_table=11
                     /product="TonB-dependent receptor"
                     /protein_id="AOR27346.1"
                     /translation="MEKIKIILLLIIFPLFVFSQENTIQGTITNIIGEPIPGVTILLE
                     GTQTGSSSDFDGNYTINTQNKTEGVLAFSYVGFTTVKISFVKDSKTINAVLEESTEEL
                     DEIVITALGIKRDKKSLSYSTQSVDSDDMKEARSTNFLNALAGKAAGVQVVSSSTPTG
                     STRVIIRGLTSITGNNQPLYIVDGIPLDSSPGDGGVSVWNGGDDIDFGSPISTLNPDD
                     IDSIQVLKGANASALYGSRASNGVIIITTKKAEKSKGKIRVNLNSNFSVISNREYPYY
                     QYVYGAGDNARLTPNVSKLDPETGLPLVGAFRRAYGMPFLGQQVLDYNGEVGTYKPNV
                     NNVKELYKVGTVATNTLSFSRATEKNTFRFSYSSTLGDHVIDRTERVNRNNVAVRFSQ
                     EISDKLKVNTSLIYVNQRVDNRMYRNGSERNPANNYMYILPNMSQNNLFPYKDEDNNA
                     FNYEGPFNNPYWNIYENTNQDITNRIVANVTLNYQILDGLSLKTRINGVINDVDRFEF
                     NNMGAAYDPNGLYREIAVKRENRNYEAILNYTKKINNISIVSLLGANRFDLRTSGTRK
                     TAISLLERNIMNLSNGDEFSPTVYLPNNKTINSVFGSVSAGFNDTYFIDITGRNDWSS
                     TLPSNNNSYFYPSIGGTTIFTKFLPINNILTFGKVRASFAQVGNDTSFDRIINNYIEG
                     GNYNNTQWLALQNQRKNLELKPELTSSTEFGIETKLFNNRITLDATYYRSSTNNQIVP
                     VQVTPTSGFISKIINAGEIQNKGLELFLSAKILTNQFKWDTSINWSKNESLVVSLADG
                     VDRLLLRNFFNVGVYAEAGETFGNIRGNAQAKDPVSGTPLVLPNGRVRWDEDQYLGNA
                     QADWIGSLRNTFSYKGFNLNFLIDVKMGGELFSATMIKAVNHGIHAESLQGREEYLLS
                     SLILGENNDERQGVGLFGNNYADAERAKGVIYRGAALGVQDEDGNWVAERDEDGNIVY
                     SQRWLNPQLYGFDGIQDQGRFVYDASYVKLREIVFGYTFPPRMIKKLKGVKNLKLSVV
                     GRDLWTIYRNTPQGIDPEAGTTSGNGQGIEFGSFLPTRTLGVNLKIVF"
     gene            10133..13369
                     /locus_tag="FORMB_02850"
     CDS             13381..15120
                     /locus_tag="FORMB_02860"
                     /codon_start=1
                     /transl_table=11
                     /product="hypothetical protein"
                     /protein_id="AOR27347.1"
                     /translation="MKKNKKYVSLKLSVFIILFSTSCTKDFEEINTNEYIFNEASPSA
                     LFAGVVKNTLDLVGGTMNDQLYNTYASFYGGKGGQFNRYFYTEQALDQYWRRFYVNIL
                     KNNQDIIDSYSDDSNYSNRVSIAKIWKSYVYSILVSTFGPVPYQEALQGENAAAYDSE
                     EFIYTDILAELKTAFENIDASGDTLAQDPIFDGDLDKWKKFANSLRLKIALRISEGFP
                     VLAQQHGSDAMANEANLIGSNAENAVMKWGLEQENWSFNYSRYVFIEANDDVVPYMNL
                     HFLLNLKTYKDPRLFKLVEPSNDPITITDVVFRSGSTTEQITVEYELPYFGRPLGGNA
                     GVEGWGLNQNDNILNGLANRRFSRPKLDLFMAQDMGYNVITYSEINFIKAEAQLKGWG
                     GSKSAEQYYYDGIEASFQQYGAIGVTEYKNRDGIQWGTTSVGDRGLFGLVTSGISNDP
                     LDKITRQRWLASYNQGHDIWCMQKRTRKLPLIDQFAPDGATGLDYAPLPERMVYPPLS
                     EGGLNNAAFQDAILNLGGNTLYNPLQMNKSEDYSPVQWETLVPELNQDFGTNFYGDSE
                     DDLIAEGIDYTII"
     gene            13381..15120
                     /locus_tag="FORMB_02860"
     CDS             15131..16207
                     /locus_tag="FORMB_02870"
                     /codon_start=1
                     /transl_table=11
                     /product="glycoside hydrolase, GH99 family"
                     /protein_id="AOR27348.1"
                     /translation="MKKLSYLFLMTLFLISFSCTEDDVVTGEDGILNYTIPNVPVTSD
                     YIVGAQYSTFGRRSTVPEEPSIGIYNGNVGDSLVYIQHVTQAQTAGIDFFIFRYRSAN
                     NQNQNNADTRFIDGLQAASNAQDVNFALSYNFGNMGLNNNNRIEDRGLVQRFIDDFKL
                     MIPYFDQPNYMKIDGKNIVYLYNSHNLHANDNAALYQQMRAELLDLNVELYLIGMQNE
                     WTPTLRFDFRFINGVDAVTHNTYATINVNANDRVVNFHKFIDIAWEYHRDTWLGYNIE
                     YIPTISPSINLKIINSGSNITVFDKDEDWFRGFSNVARRVSGASKIILVDSFNDWNRG
                     TQLESADTYGEDFLQILKEEFKTN"
     gene            15131..16207
                     /locus_tag="FORMB_02870"
     CDS             16209..17510
                     /locus_tag="FORMB_02880"
                     /codon_start=1
                     /transl_table=11
                     /product="xylosidase"
                     /protein_id="AOR27349.1"
                     /translation="MKKELTLFITFFSILLLNSCKSNTNSDSLTKESLPQINNSIEGK
                     ILAGYQGWFNAKGDGSNLKWKHYGNNAEFYPGSTSVDFWPEMDEIKKSNQYKTAFKYK
                     DDKPAFVFSSADYKTVDLHFKWMKDYGIDGVFAQRFVVGLTRGQSRIDNYNTVFDNCF
                     RAAKNNNRILSLMYDLSGTTTANIVETTIKDWKQLVKKYKLNDPTNPNVLTYKGKAVV
                     SLWGVGFENRKYTLENIKELIDFFKNDPEYGNCAVLLGVPTAWRTLDRDAVKDPKLHE
                     VIKMADIVHPWTPGRYHNLESADQHKANYTVKDQQWCSENDLMYMPVVFPGFSWANMK
                     NDMTIFNQIPRLKGDFLWRQFYNAISSDAKTIYVAMFDEIDEGTCIFKVDNNPPVGES
                     KFLTYEGLPSDYYLWQTGQATKMLRKEIPLTKEQPVYPYVK"
     gene            16209..17510
                     /locus_tag="FORMB_02880"
     CDS             17522..19777
                     /locus_tag="FORMB_02890"
                     /codon_start=1
                     /transl_table=11
                     /product="alpha-1,2-mannosidase"
                     /protein_id="AOR27350.1"
                     /translation="MNLKTFIPKIEFIIYIKIVVISLLIFSCNSTKGTSKNSDNVNYV
                     DPQIGGVAPFLQPTRTRIHLPNSMVRMYPERKDYRDDQITSFPLTTRKHRSDLLFNIM
                     PVSGAINEADEPISAWDQELEIAHPHYYSTWLEDYNITTEFTPAAQSGFFKFTYQNNT
                     TRKLYLSDLTGDDWQLNEDGSLTGTESFEGMLGYVYAVTDKKGVFTSVETQDNTLNSW
                     MTWNDTDINQVQFKYGISFISSEQAKKNLEREIPDFNFENVKEKAHKKWSNLMNQIEV
                     EGGTDAYKRTFYTALYRSYERMINISEDGTYYSNYDQKIHEGEQDFYADDWVWDTFLA
                     LHPLRYILQPDVESDMMASYVRMYEQSGWLPQFPQIHGDAPPMNGFHSTIMLLDAYRK
                     GVTNFDAEIAFQAMKKNALEGTMIPWKMGAHAPLDKLALELGYFPALYPEEKETEPRV
                     HDFEKRQSVAVTLAQGYDDWALAEFAKELGKEEDYKYFSKTAQNYKNLYWKERGFFMP
                     KDAKGNWIDIDPKFDGGMGGRDYYDENNGWTYLWNVQQDILGLQELMGGRKTFEERLD
                     QMFREDLGRSTYALNARFPDFTGIVGQYSMGNEPSFHIPYLYNFTDSPWKAQKKIRML
                     LNTWFKDNIFGIPGDEDGGGMSAFVVFSAMGFYPITPGIPVYTIGSPLFSKISINLPN
                     GKKFTINAPNCNETNKYIQSATLNGKELKGPWFTHNDLINGATITLQMGKYPNINWGT
                     DPSLIPNDFKN"
     gene            17522..19777
                     /locus_tag="FORMB_02890"
     CDS             19791..22070
                     /locus_tag="FORMB_02900"
                     /codon_start=1
                     /transl_table=11
                     /product="alpha-1,2-mannosidase"
                     /protein_id="AOR27351.1"
                     /translation="MKNIKIYFLLLTVIGLLSFSTVTKTTTKESDDNTKYVNTFIGTG
                     GHGHTFPGATTPYGMVQLSPDTRTLGWDACGGYHYTDTSILGFSHTHLSGTGISDLGD
                     FLFMPFSGEAKVIPGTPEDPDSGYRSRFNHDDEKSSPGFYSVLLKDYNIKAELTASKR
                     AGFHKYTFNKEGESGIIIDLSHTIYPDHKPNHQFKLISDTEIAGYKGSGGWAVTQDIF
                     FNAKFNKPFTVTFFENGKKIETLPNRMSKKLVAVLTFNTKAGEEVLTKVGISSVDYEG
                     ARKNLEAEINHWDFDKVKNDAHETWKKELSKINVKGGTDDEKTIFYTGLYHTSISPNT
                     FSDVDFRYRGMDRKIHQSDEEKIYTVFSLWDTFRAYNPLKTITDPDKTNEFINTLLTK
                     YDQGGVLPMWELQGNYTGCMIGYHSVSVIVDAYTKGIRGYDVKKAYEAVVHASTYDTT
                     DIFFPSERVKNILMPKGKLYNETMDFIPADLENESVSKALEYAYNDWCIAQMAKDLGN
                     TDDYNRFMKRSKKYTQYYDTDAGFMRGKNQDGKWREPFDPRYSKHRKDDYTEGNAYQW
                     SWFVPHDVEGLVDLVGGKETFIKNLDVLFSTSSELTGDDVSGDISGLIGQYAHGNEPS
                     HHISHMYNFVGQPWKTQEVTDQIMSELYFNNPNGLAGNEDCGQMSAWYVLNAMGFYSF
                     NPGDPTYSIGRPIFDEVEINLPTGKKFIIKAKNNSSENKYIQTTKLNGEELITPFFTH
                     KQLIAGGTLKFEMGGKQPK"
     gene            19791..22070
                     /locus_tag="FORMB_02900"
     CDS             22142..23455
                     /locus_tag="FORMB_02910"
                     /codon_start=1
                     /transl_table=11
                     /product="glucose/galactose transporter"
                     /protein_id="AOR27352.1"
                     /translation="MSTNKSYRSALIFLTTLFFLWGFITVLVDSLVPRLKDVFEMSYA
                     KTVLVQFAFFTAFFVVSVPAGTLLSKIGYRKGIVLGLVIMALGCLLFYPAAEYRNFNV
                     FLIGYFTLAGGITVLQVAANPYVALLGSEEDASSRLNLSQAFNSLGTTIAPIVGALFL
                     LSDSVKTSEEINLLTDLEKVDYYSAEAATVQTPFLLIAAFIGILALIFAFIKLPKVMQ
                     ESPKGGYLSLLKNKLMLMGALGIFVYVGAEVAIGSFLVNYFSDMNLAVIVMENEMMMN
                     IANTIASVFNKTFSNSDPKSLLGIFIIFYWGGAMIGRFIGAYLTKIMDAGKVLSMFAS
                     LAILMILISINTQGLISMWSILAVGLFNSIMFPTIFTLTLEGLGELKAQASGLLCMAI
                     VGGAIIPFAFGSLIDGFGFKKAFILTLICYGYVMYYGKLKSRKTA"
     gene            22142..23455
                     /locus_tag="FORMB_02910"
     CDS             23483..24940
                     /locus_tag="FORMB_02920"
                     /codon_start=1
                     /transl_table=11
                     /product="sulfatase"
                     /protein_id="AOR27353.1"
                     /translation="MLTIFLHVFIILTSIVSKNDTIQSHTEKKPNIIVFIADDFGYGS
                     TNVYGASEELIKTPNINKLAKEGVKFTNAYTTGSVCTPTRYALMTGQYSWRTNLKKGV
                     VNMNDPALIDVERKTLPKYMQSLGYKTAMVGKWHLGFKEKKFNNLLGNIYPAPTDYGL
                     DYSFALPNNLDDGHKVYIENNKIYGLRSDKISPYGKSFYGKQYKGYDAPQRVTEQVTD
                     DLTNKSIEWMKSLDKDQPFFLYYAAAAVHHPIVPSPQMRGKSNAGAYGDFIQDIDRSL
                     GDLIAFLEERGIRENTIIIFASDNGGDIPNKKNVMPENFAINKGLQINGDYKGDKHTI
                     WDGGFRIPFIVNYPKEIKGDQTSNVTISTVDIYCFLADYIGNNKGLDLEDAPDSYSFK
                     KAVLKPNKFYERPPLVHRDAQGRRAIRFEGWKFIEEKNKDTNKKMNAEMLFSLTKDKK
                     ESTNLAKTETAIVYKAKNYLSKIIEKSSKEIWKNN"
     gene            23483..24940
                     /locus_tag="FORMB_02920"
     CDS             25055..26695
                     /locus_tag="FORMB_02930"
                     /codon_start=1
                     /transl_table=11
                     /product="sulfatase"
                     /protein_id="AOR27354.1"
                     /translation="MTFNNYKTIGFIFFLILISTTKSIAQNTKKPNIIFIMTDDQSAV
                     VPLDSEKRIQSRPFGFNGDKEAHTPIIDDLAKNGIIFNSAYVSSSVCVPSRYTMLTGR
                     YAGRSEGPAFMRMHPDGVMTRVENNTEIEKDKSNLPRLLQEVGYKTGFVGKSHIVEHN
                     IVNNKNNWEKNGFQTYAKNADPNDPAVSKKMFENHQKWTEVIKEYGFDYANAFYAGNL
                     REQYNDSLNVHNVEWKNKAALEFIDENKNDPFFLYYSETVPHGPAPYNMKNGKYFRGL
                     DSNPKFTGQGLIDADYSYLPTREEIKEEIKNLDKKVAHAWLRWFDHAVGAVVDKLKAE
                     GIYENTIIIITSDHGNYNGGKTSLYESGTKVPLMMHWLNGIKSNQVYNELVQNIDFTP
                     TFLELAGIKLKNVESTLDGVSLKKVLKGNKKPVHDYLFFEMGYARSVMTKDWKYISVR
                     YDKQKQNRINKGLTFKGWKGAELQYPYYTRNGHLGNIASKSSAFYFDADQVFDLVKDP
                     RETENIFEDNREKAEELKILLTKSLKSFPNRPYAEFVN"
     gene            25055..26695
                     /locus_tag="FORMB_02930"
     CDS             26697..27869
                     /locus_tag="FORMB_02940"
                     /codon_start=1
                     /transl_table=11
                     /product="esterase/lipase"
                     /protein_id="AOR27355.1"
                     /translation="MKKAIRSILVIIACCFVLKSTAQKTIDTIATKVDGFDIPIRIKL
                     PKNTTGKNPVYFFVHGGGWNGGTETTVPPARLSTDANYLANQLGVIYVGLAYRCKGNN
                     ATFADAIQDLEASVQWFFENADTYNADLTRIGFGGSSAGSTLAAMMAQKYKNCKLFVG
                     AEGMYNLVEHSEERSTFPSQKARELYGLATEKESKKASAFYNLRENPPSTLLLNGKED
                     DLCHYTQTEKFAEQIKKKGGNVKVVLYDAINHTCLNASYPEVLKNSVLEIAKIFIEEF
                     QLENKNRSQIEVLLDKRLQGMYPKESIAEDDILGAWEFKKFILTLNKNGQGSLLNSKN
                     NSTKIFTYTLEKDSITFKVNGKTKIFYMRKNNRVIYEYNFADERFKYRRLNYKKVS"
     gene            26697..27869
                     /locus_tag="FORMB_02940"
     CDS             27877..29481
                     /locus_tag="FORMB_02950"
                     /codon_start=1
                     /transl_table=11
                     /product="sulfatase"
                     /protein_id="AOR27356.1"
                     /translation="MKYVFKILIVILIFSCKTKNIAKKNTVVNETPKNLLFIIVDQQR
                     YDALSIAGNPIVKTPNLDKLARQGAYFKNAYTPVAVCGPARSSILTGTTMNTHQVTTN
                     DKTYNYNDAPVMTMKTFDEILTEKGYHAEYYGKWHVLTSHSEVYKNPKKYAKNGKYIF
                     EPQGQRHLYLDYLNDVFPKVEPQKGELLDRFTKRPYAPDPIDIDYGKTYNDVKKEVNH
                     RHSQPNYHGKSSIPKEHTITAYYANKTIDAIKRLKNKPFSITTSFHFPHAPMIPSEPY
                     HGMYDPDDMPIPSSIKDDMQNSPYINANGRNKLTVFADEEKIKYMISNYYGLITELDD
                     WIGKIMETLEDEGIAEHTMVIFTSDHGEMLGAHGMREKNVFYEESSHIPLMIKMPTEI
                     KKETTVNGYVSNVDLFATIMDYLNIGNYKSDGESLRDLIEQKQTNHGNYVVTEWDYRG
                     PIQPNYMIVKDGWKLMIPYTEDSKVLNVLFNLNDDPQEINNLLGKNPNREKYNEKAEE
                     LRANLLQWLKKNNSKHYDGVSKRKLI"
     gene            27877..29481
                     /locus_tag="FORMB_02950"
     CDS             29492..30463
                     /locus_tag="FORMB_02960"
                     /codon_start=1
                     /transl_table=11
                     /product="mannose-6-phosphate isomerase"
                     /protein_id="AOR27357.1"
                     /translation="MKLYPLQFTPLFKYRIWGGEKLKTELKKQYKENNIGESWEISDV
                     SGDETKVAKGSLKGNTLRDLTMEFKGDLIGEAVYEKFGEEFPLLIKFIDAKTPLSIQV
                     HPSNEVAKMRHGSFGKNEMWYVMQADKDAELIVGFDEKIDTDSYKTHLENNTILNVMH
                     HETVQKGDTFYIPTGRVHAIGAGVLLAEIQQTSDVTYRIYDYDRVDSKTGTKRELHNE
                     LAIDFIDYEVHDTYKTEYSIEKNVSNKLVHSPYFKTNILDINSTVEKDYSAIDSFIIY
                     MCVEGSIEIVSEGETYTINNGETLLVPATLNNIILKAENAKVLEVYY"
     gene            29492..30463
                     /locus_tag="FORMB_02960"
     CDS             30532..30861
                     /locus_tag="FORMB_02970"
                     /codon_start=1
                     /transl_table=11
                     /product="hypothetical protein"
                     /protein_id="AOR27358.1"
                     /translation="MKKIIVLLLLLTVSVAQAQKNQKAVALADKLSNVMEFDKDQSAL
                     LLELILDRNNKKRALRKEYADDKDTFKVKAKEVEKAYNKDLRVLAGIEKFKLLVVYRK
                     AKRAAKK"
     gene            30532..30861
                     /locus_tag="FORMB_02970"
     CDS             30958..33198
                     /locus_tag="FORMB_02980"
                     /codon_start=1
                     /transl_table=11
                     /product="alpha-1,2-mannosidase"
                     /protein_id="AOR27359.1"
                     /translation="MVKNYLIALLSVLSFTTSFAQATDDNTKYIDPTIGNVSRFLVPT
                     YPTIHLPNQMLRMFPVKQDYISDMVQAFPFQVPAHRRKGILQMKTTLGDVNNNSWNKG
                     MAIDHDLEIVHPWLYSTYLIEDNIKVSFTPSKKSAIYKVDFPEGTQKNFLIKGTKEML
                     FSEGKNSFTIQEKRSKPTRGEHAVVNTVTIYVYGEIVDEKNKPVENINYTFNTHKLQI
                     TATENAASTLLIKYAISYVSDAQAKENFNKEIKKKTFEDVSKEGKKAWDQVTNQIRVE
                     GGTTAQKRTFYTSLYRTYERMVDVNEYGHYYSGYDKKVHKSDRPFYVDDWVWDTYLAQ
                     HPLRTILNPALENEMLNSYTLMYEQSGWMPTFPQVYGNHLCMNAYHSSAIFIDGYRKG
                     LKDYDVEKAYAGIKKNLMEGTFIPWRQGNPRGTLDDFYHENGYFPSLKKGEQETVANV
                     DGFEKRQPVAVTLGVSYDFWAVSEFAKELGNTDDYLKLSPKGNDYKNLWHSENRLFMP
                     KDAEGNWVNINPKLDGGKGYREYYDENNGWTFAWSVQHDIAGLTNLLGGKQAAQNRLD
                     QLFRESLGIRKSDFFVNGSNSTGMVGQFSMGNEPSFHIPYLYNYFGAPWKTQKRTRFL
                     LDVWFKDNIFGIPGDEDGGGMTAFVVFTSMGIYPVTPGVPYYNITSPIFEKTSIKLQN
                     GNTFTVVAEGSSKRKKYIQKAFINGKEIFSPFISHQQIMEGATLKLDLGELPNKEWGK
                     NAVMPK"
     gene            30958..33198
                     /locus_tag="FORMB_02980"
     CDS             33232..34818
                     /locus_tag="FORMB_02990"
                     /codon_start=1
                     /transl_table=11
                     /product="sulfatase"
                     /protein_id="AOR27360.1"
                     /translation="MKKYIVTLVILLSLIGCKTAKKEAISQKPNILFIMTDDHALAAI
                     SAYKGFLAEVAPTPNIDRIANDGMRFNNMFCTNSICGPSRASILTGKYAHVNGFFKNE
                     GGGDFNGAQQTFPKLLQKAGYETAVIGKWHLGTAPTGFDYYKVLFNKEGQGSYFDPVF
                     EMANDSIVEEKGKFSTTVIKEDAINWLKNRKDATKPFMLMYQFKAPHRPWDPGPGYED
                     YLSEVTLPYPATFNDDYKGRKAAKDSWMRIDGHMNRKDVKIKPPSGLTEEELIAWNKY
                     GNNDGEFWTPDPNMTDQERKNWKYQRYVKDYLRVVKGVDDAIGEMLDHLEKSGLEKNT
                     IIVYTSDQGFYLGEHGWFDKRFMYEESMHMPLLVKYPKKIKAGSVNNDLVLNVDYAPT
                     LLSLAGIETPNDMQGKSFVPVLENKTKEPFRDAVYYHYYEYPYWHNVQPHYGIRTDRY
                     KLIHYYYDMDEWELFDLEKDPNETNNIFDTKENSTLIATLKTRLASLKKENKMDMSDE
                     ELKEMTDIRIKRRYRVEPAN"
     gene            33232..34818
                     /locus_tag="FORMB_02990"
     CDS             34917..37253
                     /locus_tag="FORMB_03000"
                     /codon_start=1
                     /transl_table=11
                     /product="alpha-1,2-mannosidase"
                     /protein_id="AOR27361.1"
                     /translation="MIKSKQNFKLLLHVSALTIVFFTSFRVQGQTVGVKNEAYLVDHV
                     NPLMGTDSKKSMSNGNTYPAIATPWGMNFWTPMTSKMGDGWTYNYDDDKIRGIKQTHQ
                     PSPWLNDYAAFSFMAVTGELKYQEDERASWFSHKAETVTPYHYSVYLAEYDVVAEVAP
                     TSRAAHFKFTFPEAESSYIMLDAFFKGSMVKILPEKRKIIGYCRNNNGGVPDNFHNYF
                     VAEFDKDFEMTHTWKDDWELQKNNLNSEGKHVGAIIGFKTKKGEVVNVKVASSFISLE
                     QAQLNLDREIGKNSFIDTKEKAKNAWEKELSRIKIEDDNSNNIKTFYSCLYRVLLFPR
                     TFYEFDTDHKMVHYSPYNGNVLPGYMFTDNGFWDTFRAVFPFFNMMYPEQNNNIMEGL
                     ANTYKESGWLPEWASPGHRAVMIGSNSAPIIADAYLKGTIKNEKTAEILFEALLKNAT
                     VEEGRPVRSVGREGLNYYNTLGYVPFDVNIRENAAKTLEYAYADFTIGQMAEKMGKNK
                     IAKKYYEQSYRYKNVFDPSTNLMRGKNEDGTFQSPFDPLKWGGAFTEGNSLHYTWSVF
                     QDIDGLINLMGGKDNFIKQLDGVFTMPPKYDASYYGKVIHEIREMEVANMGNYAHGNQ
                     PIQHMIYLYNYAGVPYKSQDKIRTVLTKLYTPTPDGYCGDEDNGQTSAWYVFSALGFY
                     SVTPVTDEFIIGSPLFKKATLNLRNGNTFTIEAKNNSKNNFYIQSARLNNSDYQNSFI
                     KCSDIQKGGHLEFEISNTPNKIWGSKAENLPFSLSRKK"
     gene            34917..37253
                     /locus_tag="FORMB_03000"
     CDS             37277..38650
                     /locus_tag="FORMB_03010"
                     /codon_start=1
                     /transl_table=11
                     /product="sulfatase"
                     /protein_id="AOR27362.1"
                     /translation="MKRKTILFLSISFLFWGCSSLKSKVGNQQLLEKNQRPNVIFILT
                     DDQGSMDVNSYGAKDLVTPNMDYIIENGTRFNQFYASPVCSPSRASLLTGKTPQRAGL
                     SGNAVPDSKVKKGLPGTEYTMAEMFKDAGYATAHIGKWHLGDAPEMTPNAQGFDHSFG
                     HMVGCIDNYSHFFYWNGPNRHDLFRNGKEVYYDGQFFPDLMVNEASTFIEENKKNPFF
                     MYFAVNMPHYPYQGDAKWLDYYNDKGVSYPRNLYAAFISTLDDRIGALLKKLDELEIK
                     DNTIIVFQSDNGHSTEQRAHFGGGNSGPYRGAKSSLFEGGIRVPAAITWPNKIQKGAI
                     RNQFGVNSDWMPTLAELCGIKLDSQDLDGKSLVSIIHNEKEKTRHTEGYCWEYQDMWV
                     ARKGHWKLLGNPRDTSKKTYKLKEKRFLVNLDDDIGETTNLAKKYPEKVIELEKQYRN
                     WLKRNSK"
     gene            37277..38650
                     /locus_tag="FORMB_03010"
     CDS             38712..39449
                     /locus_tag="FORMB_03020"
                     /codon_start=1
                     /transl_table=11
                     /product="glycerophosphoryl diester phosphodiesterase"
                     /protein_id="AOR27363.1"
                     /translation="MLTNAQTKIIAHRGFSGIAPENTLIAFQKAIDCKADYFELDVHK
                     TKNDSIVVIHNSSVDETSSNGFKGEIAELNYSDLRAVNVGYSRKFGDIYKNEKIPTLR
                     EALALAKGKIKVCIEIKVFGTEKEVLKIVNDLGVKEDVIIFSFKYPVLAKIRQLDTDI
                     SILWLINKADNMTLEYAKIIESNAIGVGPETTITKESLNFAHENAIEVWKWTVNKEDE
                     MQRLIDLGLDGIITDFPDKALKKLSSK"
     gene            38712..39449
                     /locus_tag="FORMB_03020"
     CDS             complement(39501..42602)
                     /locus_tag="FORMB_03030"
                     /codon_start=1
                     /transl_table=11
                     /product="peptidoglycan-binding protein LysM"
                     /protein_id="AOR27364.1"
                     /translation="MKKSAYLKMTTICFLIFVSNSIQAQYESSILFHNNSDQLVYVSD
                     TDGNHIPDFSYVGYKNGEEALPNVAVVRQISPVAGDNTAHIQAAIDEVEALSLNANGH
                     RGTLLLSPGEYSVSGELIINSSGVVLRGSGDGEDAALNTIIIGAGNIPDERTLIRIGT
                     NNKSGFGGQVAGTRQDIVSPYIPAGSRTIEVADASVYNIGDNIIIKHPSTAAWIEAVD
                     NGGVGTDAPWEPNTINLVFNRHITNIEGNKIQVATPIYDVLDRSLSQSYVYTYNGNSQ
                     LKECGIENLRIFVESSGVTGRDHVKVGINMIGVDNSWVQGVTILRVSDQGVKFDEATR
                     CSVIDTKVLDMHGPISGGWRYNFEVTDFCNNILFENCVASNGRHTFVANGASDVNGIV
                     FTNCSSSGDYTRSESHRRWGQGILWDNITWTNTNTTGGILGLHNRGSYGTGHGWTVTN
                     GVAWNIDAPSNQIAIQKPPIGQNYAVGCDATVNGDGPFDHPAGYIEGTGEDLLIQSLY
                     LAQLEDRTTHGILPDTPGRLFPYNYVFTDSEHYLELTWHDVSMEEDNYILERSPDGVN
                     FQTIATLPADTETYTDTDLQQANYFYRLKATNTIGTSPASNTIQTNDFYAETYNIYYV
                     KVDGDGSDGLTEATAFTTINTAVQTASNGDTIILVGALNQSGVLEIDKSLSFKGQSDA
                     VVTATDRMFNISAGGLSISFEDITFQNVTTTLQGAVFNLTQASDLIITDCVFENNTSS
                     ANGGAILAGSTGTLTISGSLFNNNSGSRGGAIAVTTIGRQLVMSNCTFVNNIATGNDG
                     GAIYLGGANENSSITNTTIFNNTVINATLNQSKGGGIRLEGDRPFTISNSLIYGNFVD
                     NGSETAVSNIGVTPNTVVSLTNSITNNIQPALDAASGDVFATSIIDADLSASNLMFNA
                     ATGFVEYSAVASTENSPIDFGSDGNDAGSWDSGLVLSLDGMLKSKVSIYVNHTFKTIE
                     INHDLDEPLSVELFNILGSRIMDVKNSAKTQSLDVSSLKTGVYILLGKSSGTSFSKKI
                     LIY"
     gene            complement(39501..42602)
                     /locus_tag="FORMB_03030"
     CDS             42952..44016
                     /locus_tag="FORMB_03040"
                     /codon_start=1
                     /transl_table=11
                     /product="sulfatase"
                     /protein_id="AOR27365.1"
                     /translation="MTKNVITLFFFFYLILLSSCDEKGSKNTENTMTAPKGMVWVEGK
                     TFLQGAKPLDKFAMEREKPAHKVTVDGFFIDITEVTNGQFKNFVKATQYTTIAERKID
                     WEEMKKQLPPGTEKPHDSILQPGSLIFNKNINAVANMNNYQQWWTWKIGANWQHPEGP
                     NSSIDGKDNHPVVHIAYEDAVEYCKWANRRLPTEAEWEAAAQGKTDDAIYTWGNNPSV
                     LNANANTWQGIFPVKNESIDGFEFIADVKSYPPNSIGLYDMLGNVWEITGDLFNVNHY
                     KEIDNSKGLVNPTGAKKSYSPNNPYQIEYVMKGGSFLCHASYCASFRISAKMGVSSDS
                     GSDHMGFRTVATAKMLKGKN"
     gene            42952..44016
                     /locus_tag="FORMB_03040"
     CDS             complement(44215..48630)
                     /locus_tag="FORMB_03050"
                     /codon_start=1
                     /transl_table=11
                     /product="hypothetical protein"
                     /protein_id="AOR27366.1"
                     /translation="MNKTTLTTLLLTIFFSLNLVAQDIIYVASTAVGNMDGTSASNAY
                     GNFGTALGQINSEGDKLVIIGTITSDGANLTTKNFAFTIEGLDANSIITGASGNKRLF
                     TINGATSANVTFKDLTFSGNSTTLAGGSVLFNNIAGATVTFNNCNLTGNSVTNGAGGG
                     ALFFANGNLNIIDSSFENNTSSDEAGAIFGQSGTITITNSLFKTNSAATKGGALYANS
                     ANFTITGSTFYDNETTNATSAGGSVLYVAQAASTNSITNCTFFQNTTGSANQDYGTIR
                     TDNGNTTVSNSLFYDNKTNNGTGGPSDWGGGSNGTQTFETSIAQWITTNIDNQDEGTG
                     SITGIKGNLGTPANLIASNLTFNPTTGKVEYDAVNVGEDSPIDFGSDSNDVGAWDSGL
                     TLLSSDTTLPVITLNGDPTVTVEVGTSYTDAGATASDNIDGDITNNITTVNNVDTAVV
                     ASYTLTYNVSDASGNAAIEVTRTVNVVDTSGPDTYFVKVGGNNNGGLSEENAFTTVNN
                     AVVAASDGDTIIIVGAINQTGQVGVGKSISFVGQTNATITGASARMYVINTAGKTISF
                     TNITFQDATTSNPGAVITITQNSDLTLTGCVFKNNVSTANNGGAILAGGTGVLTITNS
                     LFDGNSANRGGAVAITTVGRQLIVTGSTFVNNTATGVDGGALYLAANNSLSSITNTTI
                     FNNQVNNTQDQSKGAGVRIEGTRPFTIQNSLIYGNFVTNGTTDLPSDIGVVANVELNL
                     INSLSKKITPNLAANDSFTTSVIAADLTASNLSFDLLTGNVIYDAVAQGTDSPIDFGS
                     DGEDAGSWNSGLNFLDSIIPVITLQGEPTVTVEVGTSYTDAGATASDNIDGDITSNIT
                     TVNNVDTTVVASYTVTYNVSDASGNSATEVTRTVNVVDTSIPVITLTGEGIVTIEVGT
                     TYTDGGATATDNYDDDTTLTASIVTDVSTVDTQTVGSYTVSYNVSDVATNAAIEVTRT
                     VNVVDTTVPVITLTGEAIVTIEVGTTYADGGATATDNYDDDTALSSNIITVNNVDTDV
                     VASYTVTYNVSDASSNAAIEVTRTVNVVDTSIPVITLTGEGIVTIEVGTTYADAGATA
                     TDNYDDDTALSSNIITVNNVDTDVVASYTVTYNVSDASSNAATEVTRTVNVVDTSIPV
                     ITLTGEGTVTIEVGTTYADAGATATDNYDDDTALSSNIITVNNVDTDVVASYTVTYNV
                     SDASSNAAIEVTRTVNVVDTSIPVITLTGEGTVTIEVGTAYADAGATATDNYDDDTAL
                     SSNIITVNNVDTDVVASYTVTYNVSDASSNAAIEVTRTVNVVDTTVPVITLTGEGIVT
                     IEVGSTYADGGATATDNYDDDTVLTSNITTDVSDVDTQTVGSYTVSYNVSDVAGNAAT
                     EVTRTVIVEDSSLSSYDGDNENLKFIMYPNPTSDKLHIKGLNNYDLKVYNRLGQIILK
                     ANNTHAIDVSSLSVGIYLIEVSDGVKSSTKRFVKY"
     gene            complement(44215..48630)
                     /locus_tag="FORMB_03050"
     misc_feature    48954^48955
                     /note="Geneious type: Editing History Deletion"
ORIGIN      
        1 atttaattat gacaacgcta cattcttaga taaatttcat taatattctt tttattatct
       61 tacctttatt gaacctcttt atcttaaact aatttaacct ttatattaat tatgttgtaa
      121 aaactgagta taaatctttt tttaatcaac aattgaaatt gtataaatct tctttattta
      181 gttttaacat ttacacgtta tttttagtgt ttattatgtt gcctctaact gttttaagtc
      241 aagaatacgg tctttctttt aaaggtcaag attttcttct cgacgaaaga acaagcttag
      301 atataacttc aaataagcca ttgattgtaa aggatgaact tgaattaact tttgatttaa
      361 aggtagaatt aataaaaaga aaaggtaatt tcggatacat ttttagagct attaatgaag
      421 ataataaaaa tatagattta ctgctctcta atacttcaac aaaaaaacta attatagttg
      481 ttggtgatac tgaaacaatt atacccataa acgactctac attttctaat aaaaaatgga
      541 gcacgattca tataaaattt tcgctgtcaa aaaatgaatt ggttttttcg atagctggct
      601 ccaaacccat caaaaaatcc gcagttttta aaagtaaaga atcatacaaa atcttttttg
      661 gtgcaaataa ttataaggaa ttttcaactt cagatgttcc gagtggaata agtattagag
      721 acgttaagtt aactcaaggc actaaactaa tcgctcacta ccctttaaat caatgtggag
      781 gaaacgaggc tatagatata ataaataaca acaatgctac tgtaaaaaat gcagactggc
      841 tgttatgcta tcataaatct tgggaagaaa atttaatatc tgaagttgat ggcgttcaat
      901 tattgacttt tgacaaaaat ttaggagagt tttatatttt aaacaaaaca acactaacta
      961 aatacaatcc caaagagaaa tcattcaaga cctatccttt tgataaagat actttagaaa
     1021 tttctttaga tcacagaatt ctttttgatc acaaacaaaa aaaattatac tgctaccttg
     1081 cagataagaa tcagatttct gaatttgatt ttgaaactaa gcgttgggat aattattctc
     1141 tatttaaaaa acaacctttg aagcaaatat accagcatca taatggtttg tttagtccaa
     1201 aagacaattc tatatatatc ctagggggtt atggtcaatt cacatatcaa aaccaagtaa
     1261 aaaaggttga tcttagttct aaaacttggg aaaacatccc tcatgataat aaagtattta
     1321 aaccacgata tctttctggg gcaaccatct acaaagactc catttatgtc ttaggtggct
     1381 atggaagtga aagcggtaaa caattagtaa accctaaaag ttattttgat tttttgaggt
     1441 acgacattga aagcaaaaca tttaaaaaac aatatgaggt aactaaaatt tctgaagaaa
     1501 tgatctttgg aagctccatt gtgatagaca gtactaataa aaactattat ggcttaatct
     1561 ccgataagtc tagatctaat ggatatctta aacttgcaca aggaaatcta tcaagtccag
     1621 aatttaaaat tgtagcagat tctcttcctt ataaatttac agacactcaa tcttttgtgg
     1681 atctattttt tgatgaaaac gcaaaaaaac tttacgtcta cacctctttc ttgaactcaa
     1741 acaatcaaac agattttggt atttacagcc ttaattaccc tcatattcct gtaattgaag
     1801 ccactcaaag caattctaaa tcaacaacaa gtttttgggc tcttattata attggtctat
     1861 ttatatcagc tatgattggt cttttaataa taaaatattt caagaaaaaa caaattgaaa
     1921 ctagtgaaga aaaaataatt cctcaggaac acaaaaaaga agaaccttta gttgagctag
     1981 attatccgat tgtatttttt ggtggttttc aaatgtttga taaaaaagga aacgatctta
     2041 cagggaaatt tacgccctta ataaaggaac tctttttagt tctttggctt tatacacata
     2101 aaaataacaa aggaatttct tctcaaaagt taaaagactt gttatggtat gataaatctg
     2161 ataaaagtgc tcaaaataat agagctgtta atatcaccaa actcaaaacc attcttaaac
     2221 agttaggaga tttttcaatt agtaaaaaaa cgggctattg gattatcgaa aataattctg
     2281 atgttttagt taacgattac tctcaattaa ataaaaatct acttaaaagc aaaccaacca
     2341 aagaggatat tattcgtacg atatccataa ccaaaaatgg cgcttttctg aacaacttag
     2401 attacacttg gttagattct tttaaacaga acattaccga tttaatagtc aataacttta
     2461 tgaattttgc attaaagcta gacatagagg aagatcttga ttttgctatt gatttagcgg
     2521 attgtatttt taattttgac actacaaatg aaatcgctgt gttcttaaaa tgtaaagtat
     2581 attacattaa aggcaatcac agcttagcta atgatacgtt taataaattt ttaaaagagt
     2641 acaatatcct atacggacaa gaatttgaac acaactttaa tgaattcatt tctctagata
     2701 tcaataattt acacttgtaa ttgacatata agcacccata ctacagacta ttctaagcaa
     2761 aaattatagt ttacatttat ttatagtaaa aagtgaattt ttctcataaa ggctcattaa
     2821 ttaatcaatt attaagggaa aattaagggt gcatcgtcat atttgtttga atcaaaacct
     2881 caactaattc aagataagtt gagttaaata ataaccaatt acttttaata actgatgacc
     2941 aaaggccatc acaaaacaca atcaagatga aaaaaattac tttactaacg cttttattaa
     3001 tttcttttac tggttttaca gcactagcac aaaataccgt ttatgtttca gcaacaggtg
     3061 ctggtaatat ggatggcaca agtgaatcaa ctgcatttgg caactttggt gttgccatgt
     3121 caaatataaa ctctggagga gataaactaa taattgtagg aaccattaca cccgatggcg
     3181 cgaatctagc atctaagaat tttgcattta ctatagaagg tttgaatcct agctcaactt
     3241 tagccggaaa tggtggttca ggtagactct ttacaataaa tggatcgact tcagcaaatg
     3301 tgacttttaa aaatcttaat tttctaaaca acactaccac acttgctgga ggtggtgtct
     3361 tttttaataa caacgcagga gctacagcta cctttgagaa ctgtaccttt actggaaatt
     3421 ctgtaactaa caacgcaggt ggtggagtta tattagtctc caacggaaat ttaaccataa
     3481 caaattgtgt ttttgaaaac aatacatcat cagataaagg aggggctatt gtcgctggaa
     3541 attctgcaaa tgtaaacatc tcaggatctc tttttaacgg aaactctgca actaaaggtg
     3601 gtgcaattgc tgtaacaggc aatggtgtag atttcgtttt aaacactagt acttttgtga
     3661 ataattccgt atcaagtaat ggtggaggag ctttgtactt gggaggtaat aatgccaata
     3721 gcagcattac caatactact atttttaata atactgtaaa tttcacctca ttaaatcaat
     3781 ctacaggcgg tggaatacga attgaaggcg ctagaccttt tacaatacaa aactcattaa
     3841 tttatgggaa tttggtaaca aatggtacag atactgcagg ttcagatatt ggaattgttc
     3901 ctaacgttgt acttaatcta tcacattcaa ttaccaaaaa aattgagcct gccttagacg
     3961 atactgctgg ggatgatttt tctacatcta taattgaagc agatttaacg tcttctaact
     4021 taatgtttat gacctctagt ggttatgttg aatatgattc tgtatctagt tcagaagaca
     4081 gccctattga ttttggatca gatggtaatg atgctggatc atggaattca gggttagctt
     4141 tatctttaaa taagcaagat gttttagctg ctaatttatt agtgtttcat aataaatctt
     4201 ctaacagcat agaaattagc catactattt ctaccccatt aactgtagaa gtgtacagta
     4261 ttttaggaac taaattatta ggtcttaaaa atgtagctca aagacaaagc attcaagcaa
     4321 attctttagc ttcaggaatc tatattttaa aaggtgaatc ttctgggaag tcgttctcga
     4381 aaaaattcat cataaactaa agaaacagag ttccgactct tttaatatta taaaaatagg
     4441 ggtttttaaa aacccctatt ttaattaaaa tctgttttca aaaacagttc cccttaattt
     4501 aaaaaaagaa tacattgaaa aagtatttcg tttatttatt tttagtattc aatacttcac
     4561 ttttatttgg tcagcaacca aatattgttt tcattatgac tgatgatcaa agctcaattc
     4621 ctttgagaga tagtgataat cagaatcaat ccagaccttt tggttttaat ggagattcta
     4681 aggtccacac ccctattatt gataacttag caagtaacgg aattgttttt aacaatgcat
     4741 ttgtttcttc ctctatatgc agcccaagta ggtatagtat tttaacagga aaatacgcag
     4801 gaaggtccga aggcactaat ttcttaaacg ggtatcccgt agggcaatta agtcgcgttg
     4861 caaacaatat agaactcgaa gaaaatacag ataatttacc aaaactatta caagctgcag
     4921 gctacaatac tgcttttata ggaaaatctc acattgtgga tcatgaattt ttaaacacct
     4981 atacacaagg caattttggt ttcatggcat acgatcaaac cgatgatccc tatgtagaag
     5041 caatttctga tgccatgaaa tttaatcatg ataaatgggc agacagaatt aaagattttg
     5101 gatttgatgt tgtggatgca ttttatcccg caaacttaag agaattaaaa aatgatgact
     5161 taaacgttca caatgttgag tataagaata aagcggttct cgattatatt gagaatgcta
     5221 gtgacgaccc tttctttatt tactacagtg aaacggtgcc tcatggtcca gccccttttt
     5281 ggtcaaataa taataatttt tatgccggtt tagattcaga cgttaatatc acagctgaag
     5341 gtgttttaat acaagactat tcgtacttac caacacgagc gcaaataaaa gatgaaattt
     5401 ctaatttacc tggaaaggat ataaaacaag cttggttgcg ttggtttgac catgctgttg
     5461 gtgctgttgt cagtaaatta gaggaaacag gaaagttaga taacaccatc atcgttatta
     5521 cttccgatca tggagatttt aacaaaggga aatctacaaa ttacgatgca ggcacaaaag
     5581 tacctttaat gatctattgg ccagatggaa tttcgacgcc ttctacttac gacgaattgg
     5641 ttcagaatat agacttcgcc cctacttttt tagatattgc gggtgtagat atttctactt
     5701 cagagatgga tggtgtaagt ttaaaagaag ttattactaa taatgctaca gaagctgttc
     5761 acgatcattt attttttgaa ttagggtttt ctagagcgat tagaaccaaa gactggaaat
     5821 atgtaacggt gcgttatgat gatgctacaa atcaaagaat agccgacgga gacactttca
     5881 atgggccaaa cggaacacag gtacctctac ccttctacat cccaaatgta tctttgggaa
     5941 gtttaagtgc agctgcgtac ccactgtatc atgtaaaaga ccaattattt gatttaagca
     6001 atgaccctta tgaagaagtc aatctttttg acactcaatt tgaaatagct acagaactaa
     6061 ggaatacatt aagaaccgaa ttacttactt ttattgacag accctatcaa gaatttacag
     6121 ataccagcgt agatctaaca gtcactacag aaagtacttc aattttaggg aaggttttag
     6181 caggttacca aggttggttc aatacgccta cggatggtga agatttaaat tggaaacatt
     6241 accaaaccag tataaatgga gttaaaagat ttgaacctgg ctttgccact ttagattttt
     6301 ggcccgatat gagtgaggca gatgccgatg aaaaatacat cactactttt acacataaag
     6361 atgaaactgc agcgcatgtt ttttcatctg taaatacaaa aacaatcaat cgtcattttg
     6421 aatggatgaa tgattatgga atcgatgggg ttttctttca acaatttgca tcgaatctca
     6481 aatctaatgc acctaaatta aaagccaatg ataatcttgt ttttgataat atcatagcag
     6541 ctgctcagga aaataacaac agacttgtga gtattatgta cgatttatcg gggtctaacg
     6601 ccacttcaac aatggttgaa gacgtgaaac tgcattggga atcccttgtt tcaagacatg
     6661 gagtgaacga tgtctcaaac aatcatttat taacctacaa ccaaaagcct gtagttgcac
     6721 tttggggcgt aggttttaat cgaacagata attacgattt agacgatgta caagacttga
     6781 ttaactattt taagaacgat ccaacgtttg gtggctgttc cgttttatta ggtgtgccaa
     6841 gaagttggag aacattggac agtgatgccg ttaatgacac tcaattacac accgttataa
     6901 gatctgctga tattgtacat ccttggacgc ctgggaggta tagtaatatc agtggtatcg
     6961 atagccacaa gaatattata attgcggata aagcatggtg tgatacagaa aacttattat
     7021 acatgcctgt cgtttttcca gggtttagct ggcagaatct aaagaaaagc caaggcacat
     7081 tttctagcct taacagtatt ccaaggttaa aaggagattt tttatggaga caattataca
     7141 atgcagtcga tgccggcgca caaactcttt atgttgcaat gtttgatgag atggacgaag
     7201 ggacttgtat ttttaaagtt gataataacc caccgtcaag tgcattgact caatttacaa
     7261 actacgaagg tttgcctagt gattattatt tatggttaac aggaaaaggt ggtgaagctt
     7321 tgagaggaga aatagcactg accgtgaatc aacccattta tcaaaactta ccagaaatta
     7381 ctgattatta cgcagatgaa tttggagagg atagcaatac aggaacaagc ccaggaactg
     7441 cggtttcaac tgttcataaa gcttactcat tagcaaacga tggaaataca attaatatat
     7501 ctggtactgt catacataat tctaaaattt cagttcaaaa gagtctcagt tttattggca
     7561 cagaaaatgc cacaatttta ccagatgaga ataaagtagg tacagaccgg ttgtttcata
     7621 tcagtagtcc cgatttgaat gtttcttttt cagacattac ttttaaagga aacaaagaat
     7681 catccattaa tgggggcgcc ataaatatga atgccaactc taatttaacg tttaccaata
     7741 gtgtttttga tgataattct acaggcggca tagacaaagc tggtggcggt ttatttttta
     7801 gtgaaggaaa tgtaactatt ataaactcca ttttcaaaaa taatttatct cgaggaaacg
     7861 gaggcgccat cagcggttct ggtgatggaa cgttaaccat tacggggtct ttattcataa
     7921 ataataccgc tgcaaatatt aataaaacgg acggaaatgg agacagagcc aatggtggtg
     7981 ccattaatgt ttatggagat ggtagagaag tcataatgtc tgaaaataca ttttataata
     8041 acgaggcaac gtttcaaggt ggtggtttat attttggagg tttaaatacg actaatactt
     8101 tagaaaacat aaccattttt agtaacaaag taaccttaac atcagcagaa tccggaagag
     8161 cgggaggaat tagaattgaa ggagatagaa gtttcgagat taaaaacgcc ttgttttatg
     8221 acaatcgttt gggagatacc gaaaacccag aatctgatat aaatagtgcc tcagcggttc
     8281 aattaaactt gataaattca ttgtctggta gttctgaagg gttcggatcc gatgatgcat
     8341 atggctcttc aaaaatagac gccgttttga cctcttctaa tttacgtttt aatgaaacct
     8401 ctggaaaagt agaatatgat gaagcaccaa atggagatga cagtcctata gattttgggg
     8461 atgatgggaa tgatgcagga gcttggaact caatgttggt attatctgtt gatgatactc
     8521 aaatttctaa tgataatttt gaagttcatt tttataattt aaccaaaagt atcaaggtat
     8581 tctcaacgaa caatttacca ttagatataa aaatttatac gattcatggg gctagggtat
     8641 tagagaaaaa tcataataat cctaaggaac ttataaatat aacgcactta aaaacaggtg
     8701 tttacattct aaatgcaatg gaaaacggaa aagagttttc aaaaaagttt attctttatt
     8761 aattcataat caacttaaaa atgtttaaaa agaacctcat cattttcttt gtaagtttag
     8821 ttcacattag tgtgttttct caaagtgaga tcatcgttga aagtgaaatt gtggatgtaa
     8881 acgagcaacc tctcgccttt acatccatta gtattatgtc taaatctatt gggacaatta
     8941 gtaatgaaga cggtcgtttt tatttgaaat taacgaaaga aaatttaaac gatacgatca
     9001 cgatttctac gcttgggttt aaatctttta aaataatggt tcaagatttt atagatcaaa
     9061 agattgaaat tgtcacgctt gaagaagact tggtatctct tgatgaaatc gtcattcaag
     9121 atccttcttc ttatgtgaaa tctgcattaa aaaaactaaa agagaccacc tacagtaaag
     9181 gacatcaatt gaatatttta taccgtaggt tttctaatga aaataatgta tcacggtttt
     9241 tagtagaaca ttatgtaaaa gtatatgaca atggaccaac gtccagagaa tttggaccca
     9301 tagaaattgt agaagctaga aagtctaacg attatagatt tgcaaaaaag aaacagaaat
     9361 ttcatgcaat taaaatgatt gccaaacaaa accccttaag aatccggatt aatcccagaa
     9421 attacaaatg gaagattgtt gatgacactt catacgatgg cgaagatgtt attgttttgg
     9481 aaggaaaagt gaaaaacaaa aaaaataaat ggatcaaatt atacattggt tctgatacaa
     9541 acaacatcta tagattagaa aaatctgact taaatgctgt atatatttat aaaaaaacca
     9601 aagatggaac tatggtgtta agctaccata atagagaata tgtatttcga gaaaaggtat
     9661 caccccaaac gaaacggtta cttaaattaa aagaagatga aattaaactg tcttacagac
     9721 atgaagctat tgttttaggc attgaaacaa ataggaaaaa aataagagtc agtgaaaata
     9781 ttaaaccagg aaaagatatt ggggattaca acttaaaata cgattcagaa ttttggaaat
     9841 cagtcagcct accccccgat tctaaatttt ataaagaaag ttccaaacaa ttagaaaaca
     9901 tctatggaat tcctatagaa actcaattta aaagagtcaa aaattaaata ctattacccc
     9961 ttcaaagaag cttacagtta aaaaaacgca gctattttac attaattgta ataggttaag
    10021 tgaaaattaa tataaaatta ataaaaacac attcatttgt ataagttatc aaataggtca
    10081 ttcaatagga tctaatagat cacttaaaaa attaaacaac caaacttaaa atatggaaaa
    10141 aataaaaatt attttattgc ttataatttt tcctctcttt gttttttctc aagaaaacac
    10201 catccaagga actattacaa atatcattgg agaacctatt ccgggagtta ccattctttt
    10261 agaaggaaca caaactggat cgtcttcaga ttttgatggt aactacacca taaacacaca
    10321 aaataaaacg gaaggtgttt tagcctttag ttatgtaggc ttcacaactg taaagattag
    10381 ttttgttaaa gacagcaaaa caatcaatgc cgtacttgag gaatctacag aagaattgga
    10441 tgagattgta attacagcat tgggtataaa gcgcgataaa aaatcacttt cttattctac
    10501 ccaatccgta gattcagatg atatgaaaga ggctcgatct acaaatttct tgaatgctct
    10561 cgcaggaaaa gctgccggtg ttcaagttgt gagctcctct actcctactg gatccacacg
    10621 agttattatt agaggtctta cttctattac agggaataat caacctttat atattgtgga
    10681 cggtataccg cttgacagct caccaggaga tggtggagtt tccgtttgga acggagggga
    10741 tgatatcgat tttggaagtc ctatctctac attaaaccca gacgacatag attctattca
    10801 agttttaaaa ggggcgaatg cttctgcact ttatggctca agagcttcaa atggtgttat
    10861 tattattaca actaaaaaag ccgaaaaaag caaagggaaa attagagtca atctaaattc
    10921 aaatttttct gtaatctcaa atagagaata tccttactat cagtacgtat atggtgcagg
    10981 agacaatgct agattaacgc ctaatgttag taagttagac cctgaaacag ggcttcctct
    11041 tgttggagcg tttagaagag cttatggaat gccattttta gggcaacaag ttttagatta
    11101 taacggagaa gttggtacgt ataaacccaa cgttaataat gttaaagaac tctataaagt
    11161 aggaacagtc gctactaata cgttatcctt tagtagagcg acagaaaaaa atacatttcg
    11221 tttttcatat tctagcacct taggggatca tgtgatcgac agaacggaaa gagtcaatag
    11281 gaataatgtg gcggtacgtt tctctcaaga aatttctgac aaactaaaag tgaataccag
    11341 tttaatttat gtgaatcaga gggtagacaa cagaatgtat agaaatggta gtgaaagaaa
    11401 tcctgccaac aactatatgt acattttacc taacatgtct caaaataatt tatttcctta
    11461 taaagatgaa gacaataatg cctttaatta cgagggacct tttaataacc cctactggaa
    11521 tatatacgaa aacacaaatc aagatatcac aaatagaatt gttgcgaatg tgactttaaa
    11581 ttatcaaatt ttagacggct taagtctaaa aacaagaata aatggagtga ttaatgatgt
    11641 ggatcgattt gaatttaaca atatgggagc cgcttatgat ccaaacggat tgtacagaga
    11701 aattgctgtt aaaagagaaa acaggaatta tgaagcgatc ttaaattaca ccaaaaaaat
    11761 caacaacatt tcaattgttt cccttttagg agctaataga tttgatttaa gaacatctgg
    11821 aacacgtaaa actgccattt cacttttaga aagaaatatc atgaacctat caaatggtga
    11881 tgaattttct cctacagtat atcttccaaa taataaaaca ataaactctg tttttgggtc
    11941 tgtatctgca ggtttcaatg atacctattt tattgatatt actggaagga atgattggtc
    12001 gtctacactt ccttcaaaca ataactccta tttttatcca tccattggtg gtactacaat
    12061 cttcaccaaa ttcttaccta taaataacat cttaacattt ggtaaagtaa gagcttcatt
    12121 tgctcaagta ggaaatgata cgtcgtttga cagaattatc aataattata ttgagggtgg
    12181 aaactacaac aacacacaat ggttggcatt acaaaatcaa cgaaaaaatt tagaattaaa
    12241 accagaacta acttcctcta cagaatttgg tattgaaact aagttattta ataacagaat
    12301 taccttagat gctacttact ataggtcatc cacaaacaat caaattgttc cagtacaagt
    12361 aactccaaca tcaggtttta tttcgaaaat tatcaatgct ggagaaattc aaaataaagg
    12421 gttggaattg tttctatcag caaaaatatt aaccaaccaa tttaaatggg ataccagtat
    12481 aaattggtcc aaaaatgaat ctttagtggt gtctctagcc gatggtgtgg atcgattgtt
    12541 actaagaaat ttcttcaatg ttggagtgta tgcggaagct ggagaaacct ttggtaacat
    12601 tagagggaat gcgcaagcaa aagaccccgt atcaggaaca cctttagttt tacctaatgg
    12661 acgcgtacgt tgggatgaag accaatattt aggaaatgca caagcagact ggattggaag
    12721 tctaaggaac actttttcct acaaaggatt taatttaaac tttttaattg atgtgaaaat
    12781 ggggggagag ttattttctg ccacaatgat caaagcagta aatcatggga ttcatgcaga
    12841 atctttacaa ggaagagaag aatatttact ttcatctcta atattaggag aaaataatga
    12901 tgagagacaa ggagtaggat tatttggtaa taattatgca gatgctgaaa gagctaaagg
    12961 agttatctat agaggcgccg ctttaggcgt acaagatgag gatggtaatt gggttgctga
    13021 aagagatgag gatggtaata ttgtgtattc tcaaagatgg ctaaacccac aactctatgg
    13081 ttttgatggt attcaagatc aaggacgatt tgtttacgat gcttcttatg taaaattaag
    13141 agaaattgtt tttggatata cctttcctcc aagaatgatt aaaaaattaa aaggagtaaa
    13201 aaaccttaaa ctttcagttg ttggaagaga tttatggacg atttatagaa atacacctca
    13261 aggaatcgat ccagaggcag gcacaacatc tgggaatggt caagggatag agtttggttc
    13321 ttttttacct acaagaaccc ttggtgttaa tttaaaaata gtattttaat tatggaaaat
    13381 atgaagaaaa acaagaaata cgttagctta aaattatctg tgttcataat tttattttca
    13441 acatcttgta caaaagattt tgaggaaatc aataccaatg agtatatatt taatgaagca
    13501 tcaccaagtg ccctttttgc tggagttgta aaaaacactt tagacctcgt tggtggtact
    13561 atgaacgatc aattatacaa cacttacgct agtttctatg gtggtaaagg agggcagttc
    13621 aatcggtatt tttatacaga acaagcactg gaccaatact ggagaagatt ttatgtaaat
    13681 attcttaaaa acaatcaaga tatcattgat agttattctg atgattctaa ttatagcaat
    13741 agagtctcta ttgccaaaat atggaagagt tatgtgtatt caattttagt atctacattt
    13801 ggacctgtac cttatcagga ggcattacag ggagaaaacg cagctgctta tgattctgaa
    13861 gaatttattt atacagatat tttagctgaa ttaaaaactg cttttgaaaa tatagatgct
    13921 tctggagaca cgttagcaca agatcctata tttgatggag accttgataa atggaaaaaa
    13981 tttgccaatt cactgcgctt aaaaattgca cttagaattt cagaagggtt cccagtttta
    14041 gcacaacaac acggatcaga tgcgatggca aatgaagcaa acttaattgg ttcaaatgca
    14101 gaaaacgctg tgatgaaatg gggtttagaa caggaaaatt ggtcatttaa ctattcaaga
    14161 tacgttttta ttgaagccaa tgatgatgtt gttccttata tgaatttaca ttttctttta
    14221 aatcttaaaa catataaaga tccaagactt tttaaactcg tagaaccctc taacgatcca
    14281 ataaccatta cagatgtcgt ttttagatct ggatcaacta cagaacaaat tacagtagaa
    14341 tatgaattac cctattttgg aaggcctttg ggtggaaatg caggcgtaga aggttggggt
    14401 ctaaatcaaa atgacaatat attaaacgga ttagcaaaca gaaggtttag cagacctaaa
    14461 ttagatttat ttatggctca agatatgggg tataatgtaa tcacctattc cgaaataaac
    14521 ttcatcaaag cagaagcaca gttaaaaggt tggggtggat ctaaatctgc tgaacaatat
    14581 tactatgacg ggatagaggc ttcgtttcaa caatatggag ccattggagt cactgaatat
    14641 aaaaatagag atggtataca atggggaact acgagtgtag gagacagagg tttatttggc
    14701 cttgtgacaa gcggtatttc aaatgatcct ttagacaaaa tcacaagaca acgatggctc
    14761 gctagctata accaaggtca tgatatttgg tgcatgcaaa aaagaacgag aaaattacca
    14821 ttgatcgatc aatttgcacc ggatggcgcg acaggtcttg attacgcacc tttaccagaa
    14881 agaatggttt accctccttt aagtgaaggc ggtctaaaca atgctgcatt ccaagacgct
    14941 attcttaatt tgggaggaaa tacgctttac aaccccctac aaatgaataa gtcagaagac
    15001 tattctccag ttcaatggga aactctagtt cctgagctta accaagattt tggaacaaat
    15061 ttttatggcg attctgaaga tgatttaatt gctgaaggca tagactacac aataatttaa
    15121 gatttataaa atgaaaaaac ttagctattt atttttaatg acattatttt taatttcatt
    15181 ttcatgtact gaagatgatg tagtaacggg tgaagatggt atcttaaact ataccattcc
    15241 gaatgtccca gtaacttcag attatattgt tggtgcacaa tattctactt ttggaagaag
    15301 aagtacagtt cctgaagaac ctagtattgg gatttacaac ggaaatgtag gggattcatt
    15361 agtttacata caacatgtaa ctcaggcaca aactgcagga atagattttt tcatttttag
    15421 atatcgctcc gcaaataatc aaaaccaaaa taatgccgat accagattca ttgatggttt
    15481 acaggctgcc tccaatgcac aagacgtgaa ttttgcactt tcctataatt ttggaaatat
    15541 gggcttaaat aacaacaatc gtatagaaga cagaggctta gtgcaacgat ttattgatga
    15601 ttttaaatta atgattccat attttgacca gcctaactac atgaaaatag atggtaaaaa
    15661 catcgtctac ttatacaata gccacaacct tcacgccaac gataatgctg ctttatacca
    15721 gcaaatgaga gctgaattat tagatcttaa cgttgaactc tatttaatag gaatgcaaaa
    15781 tgaatggact ccaactttaa gatttgactt taggtttata aacggagtag atgctgtgac
    15841 tcataacacc tatgccacca ttaatgtgaa tgctaatgac agagtcgtaa acttccataa
    15901 gtttatagat atcgcttggg aatatcatag agatacttgg ctaggatata atatcgaata
    15961 cataccaaca atatctccat ctataaattt aaaaataatt aattcaggaa gtaacataac
    16021 tgtatttgat aaagatgaag attggtttag aggtttttct aatgtagccc gaagagtttc
    16081 tggtgctagt aaaattattc ttgtcgattc ttttaacgat tggaatagag gaactcaatt
    16141 agaatctgca gatacttatg gagaagattt ccttcaaatt ttaaaagaag aatttaagac
    16201 aaattaaaat gaaaaaagag ctaactctat ttattacttt ctttagtatt ttacttttaa
    16261 acagctgtaa aagcaataca aatagtgatt ccctcactaa agaaagtctt ccgcaaatta
    16321 ataactccat tgaaggtaaa atcttagcgg gctatcaagg ctggtttaat gcgaaaggag
    16381 atggttcaaa tttgaaatgg aaacactatg gcaacaacgc tgaattttat ccaggaagta
    16441 cttctgtaga tttttggcca gaaatggacg aaatcaagaa aagcaatcaa tataaaactg
    16501 cgtttaaata taaagatgat aaacccgcat ttgtttttag ttcagcagat tataaaacag
    16561 ttgacctcca ttttaaatgg atgaaagatt atggaattga tggtgtattt gcacaacgtt
    16621 ttgtggtggg tttaacaaga ggtcaaagta gaattgacaa ttataacact gtttttgaca
    16681 actgttttag agctgcaaaa aacaacaaca gaatattgag tttaatgtac gatctttcag
    16741 gaactaccac tgctaatatt gtagaaacca ctattaaaga ttggaaacaa ctcgttaaaa
    16801 aatacaagtt aaacgacccc acaaacccga atgtattaac ctataaagga aaagcggtag
    16861 tttctctttg gggcgttggt tttgaaaaca gaaaatacac tttagagaat atcaaagaac
    16921 tgattgattt ctttaaaaac gatccggaat acggaaactg tgccgtgctt ttaggcgttc
    16981 caacagcgtg gaggacttta gacagagatg ccgttaagga tccaaaatta cacgaagtta
    17041 ttaagatggc agatattgtg catccatgga cccctggaag gtatcataat ttagaatccg
    17101 cagatcagca taaagctaac tatactgtaa aagatcagca atggtgttct gaaaatgatt
    17161 tgatgtatat gccggttgtg tttccaggtt ttagttgggc gaacatgaaa aatgacatga
    17221 ctatttttaa tcaaataccg cgtttaaaag gggatttctt gtggagacaa ttttataacg
    17281 ccatttcttc tgatgccaaa acaatttacg ttgccatgtt tgatgaaatt gatgaaggta
    17341 cttgtatttt taaagtagat aacaaccctc ctgtagggga aagtaaattt ctaacctatg
    17401 aagggctacc atcagattac tacttatggc aaacaggaca agcgaccaaa atgttgcgta
    17461 aagaaattcc tctaacaaaa gagcagcccg tttatcctta cgtaaaataa ttccacagtt
    17521 tatgaattta aagaccttta taccaaaaat agaatttatt atttatataa aaatagtagt
    17581 gatttctctg ctcatatttt catgtaactc aacaaaaggc acctcaaaaa atagtgataa
    17641 tgtaaactat gttgatccac aaattggagg cgttgcgcct tttttacaac cgacaagaac
    17701 acgcatacat ttgccaaatt caatggtacg aatgtatcca gaaagaaaag actacagaga
    17761 cgatcaaatc acttcttttc cattaacaac acgaaagcat cgatctgatt tactttttaa
    17821 tattatgcct gtttcggggg ctataaatga agccgatgaa ccgatttctg cttgggatca
    17881 agagttagag attgcacacc ctcactacta ctctacttgg ctagaagatt ataatattac
    17941 tacagaattt acacccgcag cgcaatcagg tttctttaaa tttacctatc aaaacaacac
    18001 gactcgaaaa ctatatctca gcgatttaac gggtgatgat tggcaattaa atgaagatgg
    18061 ttctcttacg ggaaccgaat cttttgaagg aatgttgggc tatgtgtatg ccgtaacaga
    18121 caaaaaagga gtgtttacat ctgtagaaac tcaagataac actctcaact cttggatgac
    18181 ttggaacgat acagatatca atcaagttca atttaaatat ggaatctcat ttataagtag
    18241 tgagcaagca aagaaaaatt tagaaagaga aattccagat ttcaattttg aaaatgtaaa
    18301 agaaaaagcg cataaaaaat ggtctaattt gatgaatcaa attgaagttg aaggcggcac
    18361 agatgcgtac aaaagaactt tttataccgc gctttatcgt tcctatgaac gaatgataaa
    18421 tatttctgaa gacggaacct attacagtaa ttacgaccaa aaaattcacg aaggggaaca
    18481 agacttttat gccgatgatt gggtttggga tacgttttta gcattgcatc cactacgcta
    18541 tattttacaa ccagacgtgg aatcagatat gatggcttct tacgtaagaa tgtacgaaca
    18601 atcgggttgg ttgcctcaat ttcctcaaat tcatggagat gcacctccaa tgaatggctt
    18661 ccactctacc atcatgttat tggacgctta cagaaaagga gttactaatt ttgatgctga
    18721 aatagcattt caggcaatga aaaaaaatgc tttagaaggc accatgattc cttggaaaat
    18781 gggcgcacat gcccctcttg acaaacttgc tttagaactt ggttattttc cagcattgta
    18841 cccagaagaa aaagaaacag agcctagagt tcatgatttt gaaaaaagac aatcggttgc
    18901 ggttacctta gctcaaggtt atgatgattg ggcattagca gaatttgcta aagaattagg
    18961 taaagaggaa gattataaat acttctccaa aacagcacag aattacaaaa atctatattg
    19021 gaaggaaaga ggatttttta tgccaaaaga tgccaagggc aattggattg atatcgatcc
    19081 aaaatttgat ggtggaatgg gtggtagaga ttattatgat gaaaataatg gttggaccta
    19141 cctatggaat gtacaacaag atattttagg attgcaagaa ttaatgggcg gaagaaaaac
    19201 gtttgaagaa cgtttagacc aaatgtttag agaagattta ggaagatcta cctatgcttt
    19261 aaatgcaaga tttccagatt tcacagggat tgttgggcaa tattctatgg gaaatgaacc
    19321 cagttttcat atcccctatt tatacaattt tacagattcg ccttggaaag cgcaaaagaa
    19381 aataagaatg cttttgaaca catggtttaa agataatatt tttggtattc caggagatga
    19441 agatggtgga ggcatgtctg cttttgtggt gttttctgca atgggctttt atcccataac
    19501 tccaggaatc cccgtctata cgattggaag tcctttgttt tcaaaaatca gcatcaacct
    19561 tccaaatggt aaaaaattca ccataaacgc acccaactgt aatgaaacta acaaatacat
    19621 acagtctgca accttaaacg gaaaagagct aaaaggccct tggtttacac acaatgattt
    19681 gatcaatggc gcaaccatca cattgcaaat ggggaaatac ccaaatataa attggggtac
    19741 agatccatct ctgataccaa acgattttaa aaactaacaa ccaattactt atgaaaaata
    19801 taaaaatcta ctttctactt cttacagtaa taggcctact ctcttttagt accgtcacaa
    19861 aaaccacaac taaagaatct gatgacaata caaagtatgt aaacaccttt ataggtacag
    19921 gtgggcacgg acatacgttt cccggcgcaa cgacccccta cgggatggtg cagctaagtc
    19981 cggatactag aacgttgggc tgggatgctt gtggaggcta tcattacaca gatacttcga
    20041 ttttaggatt ttctcacacc catttaagtg gaacaggaat tagtgattta ggcgactttt
    20101 tgtttatgcc tttttcaggt gaagcaaaag taattcccgg aactccagaa gatccagatt
    20161 caggataccg ttctcgattt aaccatgatg atgaaaaatc atctccaggg ttttattcag
    20221 tgttactaaa agattacaac atcaaagcag aactgacggc ttcaaaaaga gctggttttc
    20281 ataaatacac cttcaataaa gaaggggaat cgggtatcat tatagattta tcgcatacca
    20341 tttatccaga tcataaacca aaccatcaat ttaaattaat ttctgataca gaaattgcag
    20401 gctataaagg gtctggaggt tgggctgtga cgcaagatat ttttttcaat gcaaaattta
    20461 ataaaccctt tacagttact tttttcgaaa atggaaaaaa aatagaaaca ttaccaaaca
    20521 gaatgtcaaa aaaattggtg gccgtattaa cctttaatac aaaagctggt gaagaagtct
    20581 tgacaaaggt tggtatttca tctgttgact atgaaggtgc tcgtaagaat ttggaggcag
    20641 aaattaatca ttgggatttt gataaagtta aaaatgatgc gcatgaaact tggaaaaaag
    20701 aattatcaaa aattaatgtc aaaggaggta ctgacgatga aaaaacaatt ttctatacgg
    20761 gtctttatca tacgtctata agtccaaata cgttttctga tgtcgatttc agatacagag
    20821 gaatggacag gaaaattcac caatctgacg aagaaaaaat ttatacagtg ttctcgttgt
    20881 gggatacttt tagagcctac aatcctttaa aaacaattac agatcctgat aaaaccaacg
    20941 aatttataaa tacactttta acaaaatacg atcaaggggg tgttttgcca atgtgggaat
    21001 tgcaagggaa ttacactggg tgtatgattg ggtaccattc cgtttctgtg attgtagatg
    21061 cttacactaa aggaattcga ggctatgatg taaagaaagc ctatgaagcc gttgttcatg
    21121 catcaacgta tgacacaaca gatatctttt ttccatcaga aagagttaaa aatattttaa
    21181 tgcctaaggg aaaactctat aatgaaacga tggattttat tcctgctgat ttagaaaatg
    21241 aatccgtttc taaagcctta gaatatgctt ataatgattg gtgtattgca caaatggcaa
    21301 aagatttagg gaacacagac gattacaatc gttttatgaa acgctccaaa aaatacactc
    21361 aatattacga tacagacgct gggtttatga gagggaaaaa tcaagatgga aaatggcgtg
    21421 agccttttga cccccgttat tcgaagcaca gaaaagatga ttatacagaa ggaaatgcct
    21481 atcaatggtc ttggtttgta cctcacgatg ttgaaggatt ggttgattta gtcggtggta
    21541 aagaaacatt tattaaaaat ttagacgtct tattttctac gagttctgag ttaactggag
    21601 atgatgtttc tggagatatt tcgggtctca ttgggcaata tgcacacgga aacgaaccca
    21661 gtcatcacat atcacatatg tataattttg tgggacaacc atggaaaact caagaggtca
    21721 cagaccaaat catgagcgaa ttgtatttta ataaccctaa tggattggcc ggaaatgaag
    21781 actgtggaca aatgtctgct tggtatgtac taaatgccat ggggttttat tcgtttaatc
    21841 caggagaccc cacctactct attgggcgtc caatttttga tgaagtagaa attaatttac
    21901 caacagggaa gaaattcatc ataaaagcta aaaataatag cagcgaaaat aaatacattc
    21961 aaactactaa attaaacggg gaagaattaa taactccatt tttcacgcat aagcaattaa
    22021 ttgctggagg aacattaaaa tttgaaatgg gtggtaagca accaaagtaa aatctaatac
    22081 atccgtatta ccttaaaaaa tatctctagt aaaaaaataa atatatttaa taaaatttat
    22141 catgtcaact aacaaatcat acagaagtgc actcattttt ttgactaccc tattttttct
    22201 ttggggtttt atcactgttt tagtagatag tttagtacca agattaaaag atgtttttga
    22261 aatgtcatat gccaaaacgg ttttggttca gtttgcattt tttacagcat tttttgtggt
    22321 ctcagtaccg gctggaactc ttttgtctaa aatcggatat agaaaaggaa ttgttctagg
    22381 tttagtaatt atggctttag gctgtttact tttttatcct gctgccgaat acagaaattt
    22441 taatgttttt ttaattgggt actttacatt agctggaggg attactgtgc tccaagttgc
    22501 tgccaatcct tacgtagctt tacttggttc agaagaagat gcttctagta gattgaacct
    22561 atcacaggct tttaattctt taggaacaac tatagcacca attgtgggtg cattattctt
    22621 gttgagtgat tccgttaaga cctctgaaga aattaattta ttgacagatt tagagaaagt
    22681 agattattat tcagctgaag cagcaacagt tcaaactcca tttttactta tagctgcttt
    22741 tattgggata ctggcattaa tttttgcttt tataaaattg cccaaagtga tgcaagaaag
    22801 tcctaaaggt gggtacttgt cattgctaaa aaataagttg atgcttatgg gcgcactggg
    22861 tatttttgtt tatgtaggag cagaagtcgc aattggtagt ttcttagtga attattttag
    22921 tgacatgaat ttagcagtca ttgtaatgga gaatgaaatg atgatgaaca tcgcgaatac
    22981 gatcgcaagt gtttttaata aaacattttc taattcagat ccaaaatcgt tgctaggaat
    23041 tttcatcata ttttactggg gaggtgctat gattggtcga tttattggag cctacctaac
    23101 gaaaataatg gacgctggaa aggtcttgag tatgtttgct tcattggcaa ttcttatgat
    23161 attaatatct attaatacgc aaggattgat ttctatgtgg tctatcctgg cagtaggatt
    23221 atttaattct attatgtttc caaccatatt tactttaacc ttagaaggtt taggagaact
    23281 taaagctcag gcatcaggat tgctttgtat ggcaattgtg ggtggcgcaa ttattccgtt
    23341 cgcatttggc agtttgatag atggttttgg atttaaaaaa gcgttcatat taactctgat
    23401 ttgttatggc tatgtcatgt actatggaaa attaaaaagc agaaaaaccg cttaaatttt
    23461 aaaaaaaagt aaataactat atatgctcac tatttttctt catgttttta ttattctgac
    23521 atccattgta tcaaaaaacg atacgataca atctcataca gaaaaaaaac ctaatattat
    23581 tgtatttatt gcagatgatt ttggatatgg atctactaat gtttacggcg cttctgaaga
    23641 actaattaaa acccccaaca taaataaact agcaaaagaa ggtgtaaaat tcacaaatgc
    23701 ctatacaaca ggttctgttt gtacgcccac aagatatgca ttaatgacgg gtcaatattc
    23761 ttggagaaca aatcttaaaa aaggggttgt taatatgaac gacccagctt taattgatgt
    23821 tgaaagaaaa acattaccaa aatatatgca atctttaggt tataaaacag caatggttgg
    23881 taaatggcac ttaggtttta aagaaaaaaa gttcaataat ttattaggaa atatttatcc
    23941 tgctccaaca gattatggtt tagattatag ttttgcattg cctaataatt tagatgatgg
    24001 gcataaagtt tatatagaga ataataaaat ttatggattg cgttctgata aaatttctcc
    24061 ttacggaaaa tcattttatg gaaaacaata caaaggatat gatgccccac aaagagttac
    24121 agagcaagtg acagatgatt taacaaacaa atctatagag tggatgaaaa gtttggataa
    24181 agaccagcca ttcttcttat actatgcagc agctgcagtt catcatccta ttgtgcctag
    24241 tccacaaatg cgaggtaaaa gtaatgcagg tgcttatggc gattttattc aagatataga
    24301 ccgttcttta ggggatttaa ttgcattttt agaagaaagg ggtattagag aaaacaccat
    24361 tattattttt gcgagcgata atggaggaga tattccaaac aaaaaaaatg taatgccaga
    24421 aaattttgcc atcaacaaag gattacaaat caatggagat tataaaggag ataaacatac
    24481 tatttgggat ggaggtttta gaattccgtt tattgtaaat tatccaaaag aaataaaagg
    24541 cgatcaaact tctaatgtaa caatctcaac agttgatatt tattgttttt tagcagatta
    24601 tattggtaat aataaaggat tagatttaga agatgcacca gatagttata gctttaaaaa
    24661 agctgtttta aaacctaata aattttatga aagaccccca ttagtgcata gagatgcgca
    24721 aggtagaaga gcaattcgtt ttgaagggtg gaaattcatt gaagaaaaaa ataaagacac
    24781 aaacaaaaag atgaatgctg aaatgctttt tagcttaact aaagataaaa aggaatctac
    24841 taatcttgct aaaacagaaa cagcaattgt ttataaagca aaaaactatt tatctaaaat
    24901 tatagaaaag tcatccaaag aaatttggaa aaataattaa aatgaaaaaa taaaagaaaa
    24961 aatagcgcag cttaaaacgt tttatgctga ttttaaaaca caagtttccg gaattggaat
    25021 gcaagaaata agtaacaaaa ataaataacg acaaatgaca tttaataatt acaaaaccat
    25081 tggatttata ttctttttaa tactaattag tactactaaa tcaattgcac aaaacactaa
    25141 aaaaccaaac atcatcttta ttatgaccga tgatcaaagt gctgtggtgc ctttagattc
    25201 agagaaaaga atacaatcgc gtccttttgg atttaatggc gataaagaag cacacacacc
    25261 cattatagat gatttggcaa agaatggtat aatttttaac agcgcgtatg tatcaagctc
    25321 tgtatgtgtg cctagtagat atacaatgct aactggacgt tatgcaggaa gatcagaggg
    25381 tccagctttt atgagaatgc atccggatgg agtgatgaca agagtagaaa acaatactga
    25441 aatagaaaaa gacaaatcca atttaccaag actattacaa gaagtaggtt acaaaacagg
    25501 ttttgtaggt aaaagtcata ttgtggaaca taatatcgtt aacaataaaa ataattggga
    25561 aaaaaatggc ttccagacct atgcgaaaaa tgcagatcca aatgatccag ccgtttcaaa
    25621 aaaaatgttt gaaaaccatc aaaaatggac cgaagtaatt aaagaatatg gttttgatta
    25681 tgcgaacgca ttttatgcag gaaatttaag ggaacagtac aatgattctt taaatgttca
    25741 taatgtagaa tggaaaaata aagctgcttt agaattcatc gatgaaaaca aaaacgatcc
    25801 tttctttttg tattacagtg aaacggttcc tcatggtcca gctccctata atatgaaaaa
    25861 tgggaaatat tttagaggtt tagattcaaa tccaaaattt acaggacaag ggttgataga
    25921 tgcggattac tcctacttac ccactagaga agaaatcaaa gaagaaatca aaaatcttga
    25981 taaaaaagta gcacatgctt ggttgcgttg gtttgatcat gcggttggtg ccgttgtaga
    26041 caaactaaaa gcagaaggta tttatgaaaa caccattatt ataattacgt cagatcatgg
    26101 gaactacaac ggaggaaaaa cgagcttata cgaaagtgga acaaaagtcc ctttaatgat
    26161 gcactggcta aatggaatta aatcgaacca agtatataac gagttagttc aaaatattga
    26221 ttttacgcct acttttttag aactagcagg gataaaatta aaaaatgtag agtcaacctt
    26281 agacggcgtt agtttaaaaa aggtattaaa aggaaataaa aaaccagtac atgattattt
    26341 attttttgag atgggttatg caagaagtgt aatgactaaa gactggaaat atatatctgt
    26401 gagatatgat aaacaaaaac aaaacagaat caataaaggc ttaacattta aaggttggaa
    26461 aggtgcagaa cttcaatacc cttattacac aagaaatggt catttaggaa atattgcatc
    26521 aaaaagcagt gctttttatt ttgatgcaga tcaagtattt gatttagtaa aagatcctcg
    26581 tgagactgaa aacatttttg aagacaacag agaaaaagca gaagaactta aaatactatt
    26641 gacaaaaagt ttgaagtcat ttcctaaccg gccttacgct gaatttgtaa attaatatga
    26701 aaaaggctat aagatcaata ctagtaatta ttgcgtgctg ttttgtttta aagagtactg
    26761 ctcaaaaaac gattgatact atcgctacaa aagttgatgg atttgacatt cctattcgaa
    26821 tcaaattacc aaaaaacact actggtaaaa acccagtata tttctttgtg catggcggtg
    26881 gatggaatgg cggtactgaa acaactgttc caccagcaag attgtctaca gatgctaatt
    26941 atctagcgaa tcaattaggg gttatttatg taggattggc atatagatgt aaaggcaaca
    27001 atgcaacatt tgcggatgct atacaagatt tagaagcgtc tgtacaatgg ttttttgaaa
    27061 atgcagatac ctacaatgca gaccttacaa gaattggttt tggaggatcc tcagcaggct
    27121 ccacattagc agctatgatg gctcaaaaat acaagaattg taaactattt gttggtgcag
    27181 aaggcatgta taatttagta gaacattcag aggaaagatc aacgtttcca agtcaaaaag
    27241 caagagaatt atacggatta gcgacggaaa aggaaagtaa aaaagcatct gcattttata
    27301 atttaaggga gaatcccccg agtactttat tgttaaacgg aaaagaggat gacttatgcc
    27361 attacacaca aacagaaaaa tttgctgaac aaatcaagaa aaaaggcggt aacgtgaaag
    27421 tggttttgta cgatgctatt aatcacacct gtttaaatgc atcttaccca gaagtactaa
    27481 agaatagtgt tttagagatt gccaaaatat ttatcgaaga atttcaatta gaaaacaaaa
    27541 ataggagtca aatagaagtt cttttagata aaagacttca aggtatgtat cctaaagaat
    27601 ccattgcgga agacgatatt ctgggcgctt gggaatttaa aaaatttatt ctcacattaa
    27661 ataaaaacgg acaaggatct cttttaaatt ctaaaaataa tagcacaaaa atattcacat
    27721 atactctaga aaaagattca ataactttta aagtaaatgg taagactaaa atattttaca
    27781 tgcgaaaaaa caatagagtt atctatgaat ataactttgc cgatgaaagg tttaagtata
    27841 gaagacttaa ttataaaaaa gtaagctaaa accgaaatga aatacgtttt taaaatctta
    27901 attgtaatcc tgatttttag ttgtaaaaca aaaaacatag ctaaaaaaaa tacggttgta
    27961 aatgaaacac ctaaaaacct actttttata attgtagatc agcaacgtta tgatgcctta
    28021 agtattgctg gaaacccaat tgttaaaact ccaaatttag acaagttagc gaggcaaggc
    28081 gcgtatttta aaaatgcata tacacctgtt gcggtttgtg gacctgcgag atcctcgatc
    28141 ttgactggaa caacaatgaa cacacaccaa gtaacaacaa atgataaaac ctacaattat
    28201 aacgatgccc ctgtaatgac catgaaaacc tttgatgaga ttctgacaga aaaaggatat
    28261 catgcagaat attacggtaa atggcatgtg ttaacgtcgc attcagaggt ctataaaaat
    28321 ccaaaaaagt atgctaaaaa cgggaaatat atatttgaac cccaagggca aagacatttg
    28381 tatctcgatt atttaaacga cgtatttccc aaagtggaac ctcaaaaagg agagctttta
    28441 gatcgattta ctaaaagacc atacgctcca gatcccatag atatagatta tggaaaaact
    28501 tacaatgacg ttaaaaaaga agtcaatcac cgtcattctc aaccaaatta tcatggtaaa
    28561 tcgagtatcc caaaagaaca tacgataact gcatattatg caaataaaac cattgatgca
    28621 atcaagaggt taaaaaacaa accgtttagc ataaccacct ctttccactt tccgcatgcg
    28681 cctatgattc catcagaacc ttatcatggc atgtatgatc ctgacgatat gccaataccc
    28741 tctagtatta aagatgacat gcaaaactcc ccttatatta atgcaaatgg cagaaataag
    28801 ttgaccgttt ttgcagatga ggaaaaaata aaatatatga tttctaatta ttatggttta
    28861 attactgagt tagatgattg gattgggaaa ataatggaaa ccttagaaga tgaaggtatt
    28921 gcagaacata cgatggtaat ttttacaagt gatcatggag aaatgttggg agcacacgga
    28981 atgcgagaaa aaaatgtatt ctatgaagaa tcttctcaca tcccattaat gattaaaatg
    29041 cccactgaaa ttaaaaaaga aactacagtg aatggttatg tttctaatgt agatttattt
    29101 gccacaatta tggattattt aaacattgga aattataaat ctgatggcga aagtttacgt
    29161 gatttaatag aacaaaaaca aacaaatcat gggaattacg tggttactga atgggattac
    29221 cgggggccta ttcaacccaa ttatatgatt gtaaaagacg gatggaaatt aatgattccg
    29281 tatacagaag attcaaaagt gttaaatgtt ttatttaatt taaatgatga ccctcaagag
    29341 ataaataatt tattggggaa gaatcctaat agagaaaaat ataatgagaa agcagaagaa
    29401 ttaagagcaa atcttttaca atggttaaaa aaaaataatt ctaaacatta cgatggcgta
    29461 tcaaaacgaa aattaattta atactttcta aatgaaatta tatcctttac aattcacacc
    29521 attatttaaa tatagaattt ggggtggaga aaaattaaag acagaattaa aaaagcaata
    29581 taaagagaat aatattggag agtcttggga aatttctgat gtttctgggg atgaaactaa
    29641 ggtcgcaaaa ggcagtttaa aaggaaatac attacgagat ttaacgatgg agtttaaagg
    29701 cgatttaatt ggtgaagcgg tctatgaaaa attcggcgaa gaatttcctt tattaataaa
    29761 gtttatcgat gcaaaaacac ccttatctat acaagtacat ccaagtaatg aagtcgcaaa
    29821 aatgcgtcat ggctcatttg gtaaaaatga aatgtggtat gtaatgcaag cggataaaga
    29881 tgcagaatta attgtagggt ttgatgaaaa aattgatacg gacagctata aaactcattt
    29941 ggaaaataat acgattctaa atgtaatgca tcatgaaacg gtacaaaaag gagatacatt
    30001 ttacattcca acggggcgtg tacacgccat tggcgcagga gttttgttag cagaaataca
    30061 gcaaacatca gatgtcacct atcgtattta cgattatgat agagtcgatt caaaaacagg
    30121 tacaaaaaga gaattgcata acgaactggc aattgatttc atcgattatg aagtgcatga
    30181 tacttataaa acggaatatt ctatagaaaa gaatgtatcc aataaattgg tacattcacc
    30241 ttattttaag actaacattt tagacatcaa ttcaacagta gaaaaagatt attcagccat
    30301 agattctttt attatttaca tgtgtgtaga aggctcaatt gagattgttt ctgaaggaga
    30361 aacctacaca ataaataatg gtgaaacgtt attagtacca gcaactttaa ataacattat
    30421 tttaaaagca gaaaacgcaa aagttttgga ggtttattat tagttaattc aatattaata
    30481 ataaattaat gcgatgttct tttatttgaa taaaaattta aattaaacaa aatgaaaaaa
    30541 ataattgtat tacttcttct tttgactgtg tccgtcgctc aggctcaaaa aaatcaaaaa
    30601 gcagtagcgt tagcagataa actatctaat gttatggagt ttgataaaga tcaaagcgca
    30661 ctacttctag agttaattct ggatagaaat aacaagaaaa gagctttgag aaaagaatac
    30721 gcagatgata aagatacctt taaagtaaaa gctaaagaag tagaaaaagc atataacaaa
    30781 gatttaagag tgttagctgg tatagaaaag tttaagcttt tagttgtcta tagaaaagcg
    30841 aaaagagccg caaaaaaata aattaatttt atagattctg ctacctaatt aattctttat
    30901 taatcaataa ttaagccatt gatgttttat ttgttcctat aacagattat aataaaaatg
    30961 gttaaaaatt atttaatagc actcctatcg gttttaagtt ttacaacttc ctttgctcaa
    31021 gcaactgatg acaataccaa atacatagat ccaaccattg gtaatgtgtc ccgctttctg
    31081 gtgccaacgt acccaaccat tcatttacca aatcaaatgc tgagaatgtt tcctgtaaaa
    31141 caggattata tttcagacat ggtacaagcg tttccttttc aagtacccgc acacagacga
    31201 aaaggaattc tacaaatgaa aacgacttta ggagacgtga ataacaattc ttggaataaa
    31261 ggaatggcta tagatcacga tttagaaata gtacatccat ggttgtattc gacctattta
    31321 atagaagata acattaaagt tagcttcacc ccttctaaaa aatcggcaat ttataaagta
    31381 gatttcccag agggaacaca aaaaaacttt ttaataaaag gcactaaaga gatgctgttt
    31441 tctgaaggta aaaattcatt taccattcaa gaaaaaagaa gtaaaccaac gagaggagaa
    31501 catgccgttg taaatactgt tacaatttat gtatatggtg agatcgtaga tgaaaagaat
    31561 aagcctgtag aaaacatcaa ctacacattt aacactcata aactacaaat tactgcaaca
    31621 gaaaacgcag cctcaacctt gctcataaaa tatgctattt cttatgtcag tgatgcacaa
    31681 gcgaaagaaa atttcaataa agaaattaaa aagaaaacgt ttgaagatgt atcaaaggaa
    31741 ggaaaaaaag cttgggatca agtaacgaat caaattcgag ttgaaggtgg aacaacggct
    31801 caaaaaagaa cgttctatac atcactatac agaacgtacg aacgtatggt ggatgtaaat
    31861 gaatatgggc actattatag tggttatgat aaaaaagtac acaaaagcga tcgacctttt
    31921 tatgtagatg attgggtttg ggacacctat ttagcacaac atccattacg tacgatttta
    31981 aatccagcct tggaaaacga aatgctcaac tcgtacacat taatgtatga acaaagtggt
    32041 tggatgccca cattccctca ggtgtatgga aatcatttgt gtatgaatgc ctaccattcg
    32101 tctgctattt ttattgacgg ctacagaaaa ggattgaaag actatgatgt agaaaaagca
    32161 tatgcaggca tcaaaaaaaa cctaatggaa ggcaccttta ttccttggag gcaaggaaat
    32221 ccaagaggca ctttagatga tttctatcac gaaaacggct attttccatc ccttaaaaaa
    32281 ggagaacaag aaacggttgc aaatgtagat ggttttgaaa aaagacaacc tgttgctgtg
    32341 actttaggag tcagttatga tttttgggca gtgtcagaat ttgcaaaaga attagggaac
    32401 acagacgact atttaaaact gtccccaaaa ggaaacgatt ataaaaattt atggcattca
    32461 gaaaataggt tgtttatgcc aaaagacgcc gaaggaaatt gggtgaatat caatccaaaa
    32521 ctggatggtg gaaaaggcta tagagagtac tatgacgaaa ataatgggtg gacctttgct
    32581 tggtctgtac aacacgacat tgcaggactg accaatttgt taggaggtaa acaagccgct
    32641 caaaacagat tagatcagtt attcagagaa agtttgggca ttagaaaaag tgattttttc
    32701 gttaatggtt ctaattctac ggggatggta ggacaatttt ccatggggaa tgaaccttct
    32761 tttcatattc catatttata taactatttt ggtgcgcctt ggaaaaccca aaaacgtaca
    32821 cgcttcttgt tagacgtttg gtttaaagac aatatttttg gaattcccgg tgatgaagat
    32881 ggtggtggca tgactgcttt tgtagtgttc acctcaatgg gaatatatcc agtaacacct
    32941 ggtgttccat attacaacat taccagccca atttttgaaa aaacatccat aaaacttcaa
    33001 aatggaaata cgtttacggt tgtggcggaa ggttctagca aaagaaaaaa atacattcag
    33061 aaagcattta tcaacgggaa agagattttc tcgccattta tttcgcatca acaaattatg
    33121 gagggtgcca ctttaaaatt agacttgggt gagttaccaa acaaagaatg gggtaaaaat
    33181 gccgtaatgc ctaaatagaa aataatttaa ttaaaattca gattctttca tatgaaaaaa
    33241 tacattgtaa ccctagttat actactctca cttatcggct gtaaaacagc aaaaaaagaa
    33301 gctatttctc aaaagccaaa cattcttttt ataatgacgg atgaccacgc attggctgcc
    33361 attagtgcat acaaagggtt tttagcagaa gtggcgccca ctccaaacat tgatagaatt
    33421 gcaaatgacg gtatgcgttt taataatatg ttttgtacca attctatttg tggaccttca
    33481 agagcatcga tcttaacagg taaatatgca cacgtcaatg gattttttaa aaatgaaggt
    33541 ggtggcgatt ttaatggcgc acaacaaacg tttccaaagc tattgcaaaa agcaggttac
    33601 gaaactgctg taattggtaa atggcattta ggaaccgcac caactggttt tgattactac
    33661 aaagtactgt ttaataaaga aggacaaggt tcttattttg atccggtttt tgaaatggca
    33721 aatgatagta ttgttgagga gaaaggaaaa ttttctacaa ccgtaattaa agaagatgcc
    33781 attaattggt tgaaaaacag aaaagacgct acgaaacctt ttatgttgat gtatcaattt
    33841 aaagcgccgc acagaccttg ggacccagga cctggttatg aagattattt aagtgaggtt
    33901 acactcccct atcctgcaac atttaatgat gactataaag gtagaaaagc cgcgaaagat
    33961 tcttggatgc gaattgatgg acatatgaat agaaaagacg tgaaaattaa accgccatca
    34021 ggattaactg aagaggaatt aattgcttgg aataaatacg gaaataacga tggtgaattc
    34081 tggacacctg atccaaacat gacagatcag gaacgtaaaa actggaaata tcaacggtat
    34141 gtaaaagact atttacgagt ggtcaaaggc gttgatgatg ccattggtga gatgttagac
    34201 catttagaga aaagtggttt agaaaaaaat acaatcattg tatatacttc agatcaaggg
    34261 ttttacctag gagaacacgg ctggtttgac aagcggttta tgtacgaaga atcaatgcac
    34321 atgcctttat tggtgaagta tcctaaaaaa ataaaagccg gaagtgtcaa caacgattta
    34381 gtcctaaatg ttgattatgc acctacccta ttaagtttag cgggcatcga aactccaaat
    34441 gatatgcaag gaaaaagttt tgtccccgtt ttagaaaaca aaaccaaaga accctttaga
    34501 gacgctgtgt attaccatta ttacgagtat ccgtattggc acaatgtcca accgcattat
    34561 ggcattagaa cagaccgata taaattaatc cattactatt atgatatgga tgaatgggaa
    34621 ttattcgatt tagaaaaaga ccctaatgag accaataaca tcttcgacac taaagaaaat
    34681 agtacgttga ttgcaacttt aaaaacccga ttagcatccc ttaaaaaaga aaataaaatg
    34741 gacatgtctg atgaggaatt aaaagaaatg acagacatca gaattaaaag acgttacaga
    34801 gttgagccag caaattaaat caactgctac tttaattatt aaataaaacg atttcaaatg
    34861 tttataaaaa tatcaaaacc aacaaacatt cttgtaacgt tttaaaaaaa cagctcatga
    34921 ttaaatcaaa acagaatttt aaactcctac ttcatgtaag tgcacttact attgtttttt
    34981 ttacttcatt tagagttcaa gggcaaaccg taggcgtaaa aaatgaggcc tatttagtag
    35041 atcatgtaaa tcctttaatg ggtacagatt ctaaaaaaag tatgtctaac ggaaatacgt
    35101 atcctgcaat tgccacccct tggggcatga atttttggac gccaatgaca tctaaaatgg
    35161 gagatggctg gacgtataat tacgatgatg ataaaattag aggcatcaaa caaacacatc
    35221 aacctagtcc ttggttaaat gattatgcgg ccttttcttt tatggcagtc acaggtgaat
    35281 taaagtatca agaagatgaa agagcttcat ggttttctca taaagcagag acggtaaccc
    35341 cttatcatta tagtgtctat ctagcagaat atgatgtagt cgcagaagta gcgccaacat
    35401 cgagagctgc acattttaaa tttacctttc ctgaagcaga gtcttcatac attatgttag
    35461 atgctttttt caaaggttcc atggttaaaa ttttaccaga aaaacgtaaa attattggct
    35521 attgcagaaa caataatggt ggtgtgccag ataattttca taattatttt gtcgcagaat
    35581 ttgataaaga ttttgaaatg acacacactt ggaaagacga ttgggaactt caaaaaaaca
    35641 acctcaatag cgaaggaaaa catgtgggtg caatcattgg ttttaaaacc aaaaaaggag
    35701 aagtggtaaa cgtaaaagta gcctcctctt ttataagttt agagcaagca caactaaatt
    35761 tagatagaga aattgggaaa aattctttta tagacaccaa agagaaagca aaaaatgctt
    35821 gggaaaagga actgagtaga attaaaattg aagatgataa tagtaataac atcaaaactt
    35881 tttattcttg cctatacaga gtcttactat ttccaagaac cttttatgag tttgatacag
    35941 atcataaaat ggtgcattac agtccataca atggaaacgt attaccaggt tatatgttta
    36001 cagacaatgg tttttgggat acgtttagag cggtttttcc attttttaat atgatgtatc
    36061 cagaacagaa taataatatt atggaaggtt tggctaacac ctataaagaa tctggatggt
    36121 tgcccgaatg ggcaagtcct ggacacagag ctgtaatgat tggttctaac tctgctccaa
    36181 ttattgctga tgcctattta aaaggaacta tcaaaaatga aaaaactgca gaaattttat
    36241 ttgaagccct actaaaaaat gccactgttg aagaaggcag gcctgtaaga tctgtgggga
    36301 gagaaggatt aaattattac aatactttag gctatgtccc ttttgatgta aatattagag
    36361 agaatgctgc caaaaccttg gaatatgcct atgccgattt tacaattggg caaatggcag
    36421 aaaaaatggg aaaaaacaaa attgctaaaa agtattatga gcaatcgtat cgttataaaa
    36481 atgtatttga tccctcaaca aatttaatgc gaggaaaaaa tgaagacggt acgtttcaaa
    36541 gtccttttga tccattaaaa tgggggggtg cttttacaga aggaaacagt ttacattata
    36601 cttggtctgt ttttcaagac atcgatggat tgatcaactt aatgggtgga aaagataatt
    36661 tcatcaaaca attggatggg gtttttacaa tgcctccaaa atatgatgcc tcctattacg
    36721 gaaaagtaat tcacgaaatt agagaaatgg aagttgcaaa tatgggcaat tatgcgcacg
    36781 gaaatcaacc catacaacat atgatttatt tgtataatta tgcaggtgtt ccatacaaat
    36841 cccaagataa aattagaacc gttttaacca aattatacac accaactcca gatggttatt
    36901 gtggagatga agataatgga caaacctcag cttggtatgt ttttagtgca ttagggttct
    36961 attctgtaac gcctgtgact gatgaattta ttattggaag tccgttattt aaaaaagcta
    37021 cattaaattt aagaaacgga aataccttta caattgaagc aaaaaacaat tctaaaaaca
    37081 acttttatat tcagtctgca cgtttaaata attctgatta tcaaaacagt tttattaaat
    37141 gtagcgatat tcaaaaagga ggtcatttag aatttgaaat ctctaatact ccaaataaaa
    37201 tttggggaag taaagccgaa aacctgccat tttctttaag tagaaaaaaa taaaattaat
    37261 aaatatttaa gctcaaatga aacgtaaaac catccttttt ttatctatta gttttctctt
    37321 ttggggatgc tcttcattga aatcaaaggt tggaaatcaa cagctattag aaaaaaatca
    37381 aagaccaaat gttattttta ttttaacaga tgatcaaggc tctatggatg tgaattcgta
    37441 tggagcaaaa gatttggtca cgccaaatat ggattatatt atagaaaatg gaactcgttt
    37501 taatcaattt tatgcatccc ctgtttgttc gccttctaga gcttctttat taacaggtaa
    37561 aacacctcaa agagcaggtt tatcggggaa tgctgtgcca gattcaaaag taaaaaaggg
    37621 acttcctgga acagaatata ccatggcaga aatgtttaaa gatgcaggct atgccaccgc
    37681 acatattgga aaatggcatt tgggagatgc tccagaaatg actccaaatg ctcaagggtt
    37741 tgaccattcg tttggacaca tggtaggctg tatagataat tattcgcatt tcttttattg
    37801 gaatggtcct aacagacacg atttattcag aaacggaaaa gaagtctatt atgatggaca
    37861 gttttttcct gatttaatgg tcaatgaagc ttctactttt attgaagaaa ataaaaagaa
    37921 tcctttcttt atgtattttg ctgtgaatat gccgcattac ccctatcagg gagatgctaa
    37981 atggttagac tattataatg ataaaggggt ttcatatccc cgaaatttat atgctgcatt
    38041 tatttcaact ttggatgata gaattggtgc actacttaaa aaactagatg aattagaaat
    38101 caaagacaat actattattg tgtttcagtc ggataatggc cattcaacag aacaacgtgc
    38161 gcattttggt ggtggaaatt cagggcctta tagaggtgca aaatcgagtt tgtttgaagg
    38221 gggtattaga gttcctgcag ccatcacttg gccaaataaa atacaaaaag gtgccattag
    38281 aaatcagttt ggcgtgaatt cagattggat gccaacactc gcagaattat gtggaattaa
    38341 acttgattca caagatttgg atggtaaaag cctcgtctcc atcatccata atgaaaaaga
    38401 aaaaactcgg catacagaag gctattgttg ggaatatcaa gatatgtggg tggctcgtaa
    38461 aggtcactgg aaattattag gaaatcccag agatacgagc aagaaaacat ataaattaaa
    38521 agaaaaaaga ttcttggtaa atcttgatga tgatattggt gagactacaa atctcgccaa
    38581 aaaatatcca gaaaaagtta tcgaattaga aaaacagtat aggaattggt taaaacgcaa
    38641 tagcaagtaa ataataacgt atgattttag caactagatt aatattaata ttaatattcg
    38701 ttttaagtag catgctaacg aatgcgcaaa caaaaataat tgcgcatcgc ggattttcag
    38761 ggatagctcc tgagaacacg cttattgcat ttcaaaaggc tattgactgt aaagcggatt
    38821 atttcgagtt ggatgttcat aaaacaaaga atgattcaat tgttgttatt cacaattcat
    38881 ctgtagatga gacgagttcc aatggtttta aaggggaaat tgccgaacta aattatagtg
    38941 acttaagggc tgttaacgtt ggttacagtc gtaaatttgg tgatatatac aaaaatgaaa
    39001 agattccaac tttaagagag gcccttgcat tggcaaaagg gaagattaag gtctgtattg
    39061 aaataaaggt ttttgggaca gagaaagaag ttcttaaaat tgtaaatgac cttggagtca
    39121 aagaggatgt aattatattt tcttttaagt accccgtatt ggctaaaata agacaactgg
    39181 atacggatat ttcaatcctt tggctcatta ataaagcaga taacatgacc ctagagtatg
    39241 ctaaaattat tgaatcgaat gctattggag tggggcctga aactacgatt acaaaagagt
    39301 ctctaaattt tgcgcacgaa aacgctattg aagtgtggaa atggactgta aataaagaag
    39361 atgaaatgca acgattaatt gatcttggat tggatgggat aatcactgat ttccctgata
    39421 aagctttaaa gaaactaagc tcaaaataaa cgctattaaa gcaggcgctt attcaaaacg
    39481 ttaaagccat ctgctgacaa ttaatatata agtatttttt tagaaaaaga tgttcctgag
    39541 gattttccta ataaaatata aacgcctgtt tttagagaac ttacatctaa cgattgcgtt
    39601 ttagcactat ttttaacatc cataattctc gaccctaaaa tattaaataa ttccacagat
    39661 aaaggttcat ccaagtcatg gtttatttcg atggttttaa aagtgtggtt aacataaatt
    39721 gacacttttg attttaacat accgtctaat gataatacga gtccagagtc ccacgatcca
    39781 gcatcgttgc catcagatcc gaaatcaata ggactatttt cggtagaagc tacagcacta
    39841 tattcaacaa agcctgtagc tgcgttaaac attaaatttg atgctgataa atctgcatca
    39901 attatagagg ttgcaaatac atctcctgaa gctgcatcta aagctggttg tatgttattg
    39961 gtaattgaat ttgttaaact aactactgta tttggagtca cacctatatt tgaaacagct
    40021 gtttcacttc cattatctac aaagttacca tagatcaaag aattcgaaat tgtgaatggt
    40081 ctatcccctt ctaatcgtat tccaccgcct ttagattgat ttaatgtagc atttatgacc
    40141 gtattattaa aaatagtcgt gtttgtaata ctactattct cattggcacc tcctaaatat
    40201 atagctcctc cgtcatttcc tgtcgctata ttatttacaa aagtacagtt gctcatcact
    40261 aattgtctgc ctattgttgt cacagcaatt gcaccgcctc tactccctga gttgttgtta
    40321 aaaagagagc ctgaaatggt taatgtaccc gtactccccg ctaaaatagc acctccatta
    40381 gcagaagatg tattgttttc aaaaacacaa tctgtaatta ttaaatcgga agcttgtgtt
    40441 aaattaaaaa cagccccctg taaagtagta gttacgtttt gaaatgtgat gtcttcaaaa
    40501 gaaatactaa gtcccccagc agaaatattg aacattctat cagtcgcggt aaccacagca
    40561 tctgattgcc ccttaaaaga taatgattta tcaatttcta atactccaga ttgattaagt
    40621 gctccaacta agatgattgt atccccatta gaggctgttt gaaccgcagt gtttatggtt
    40681 gtaaaagctg tagcctctgt taaaccatcc gagccatctc catctacttt tacatagtaa
    40741 atgttatatg tttcagcata aaaatcattg gtttgtattg tattagacgc tggagaagtc
    40801 cctattgtgt ttgtggcttt taacctgtaa aaatagttcg cttgctgtaa atctgtatct
    40861 gtatatgttt ctgtatctgc aggaagtgtt gctatggtct gaaagtttac tccatctggt
    40921 gagcgttcta aaatatagtt gtcttcttcc atagatacat catgccatgt cagctctaaa
    40981 taatgttcag aatctgtaaa tacataatta taagggaata gtcttcctgg tgtatctggt
    41041 aatataccat gtgtcgttct atcttcaagt tgtgctaaat ataaagattg tattaaaagg
    41101 tcttctccag ttccttcaat gtatcctgct ggatgatcaa aaggaccatc tccattaaca
    41161 gtggcatcac aaccaacagc ataattttga ccaataggtg gtttttgaat tgcgatttga
    41221 ttagaaggtg catcaatatt ccaagccaca ccgttcgtga ctgtccaacc atgccccgtt
    41281 ccataactcc ctctattgtg caagcctaaa ataccaccag ttgtattggt atttgtccaa
    41341 gtaatattat cccaaagtat gccttgcccc caacgtctat gcgactcaga acgcgtgtaa
    41401 tctcccgaag aggagcaatt tgtaaacaca attccattca catcactggc tccattggca
    41461 acaaaggtat gcctgccatt agatgcgaca caattttcaa aaagaatatt gttacaaaag
    41521 tccgttactt cgaaattgta tctccatccc ccagaaattg gaccgtgcat atcgagtact
    41581 ttggtatcta ttacagaaca acgcgttgcc tcatcgaatt taacgccttg gtcactcact
    41641 cttaaaatgg tgacgccttg aacccaagaa ttatcgacac caatcatgtt aatgcctact
    41701 ttgacatggt ctctacctgt aactcctgaa gattctacaa atatccgtag gttttcaata
    41761 ccacactctt ttaattgact gttcccattg taggtatata cataggattg cgataaagac
    41821 cggtctaata catcataaat aggagttgcc acctgaattt tgttgccttc tatattcgta
    41881 atatgtctat tgaaaactaa atttattgta ttgggttccc acggagcgtc agtgcctaca
    41941 cccccattat ctacggcttc tatccatgct gctgtgctcg gatgtttgat gatgatatta
    42001 tcaccaatat tataaacgga tgcatctgca acttcaatcg ttctgctacc cgctggaata
    42061 taagggctca caatatcttg tcgagttcct gcaacctgtc ctccgaaacc acttttgtta
    42121 ttcgtaccaa ttctaattag tgttctttcg tctggaatgt tccctgcgcc tataataatt
    42181 gtatttaatg ctgcatcttc accatcgcca gaaccccgaa gtacaacgcc gctactgttt
    42241 atgatgagtt caccactaac agaatattct cctggtgata ataacaatgt tcctctatgt
    42301 ccattagcat ttagtgataa tgcttctact tcgtcaattg ctgcttgaat atgtgctgta
    42361 ttatctccag ccacagggct tatttgtctt acgactgcta cgtttggcaa cgcttcttca
    42421 ccatttttat aacctacata actgaaatct ggaatgtggt tcccatcagt atcggagaca
    42481 tacaccaatt gatcagagtt attgtggaaa aggatagagg attcgtattg tgcctgtatg
    42541 gagtttgata cgaaaattag aaaacaaatt gtagtcatct tcaaataagc actttttttc
    42601 ataatttata ttttaataat tctttacaga gaggtttcta ataaaaacac aaatgaacac
    42661 atattcatta atttaaaatt aatatttact taatatgaaa cgttattgag ataaaccgac
    42721 tctaaaacac aacatagcag cagcgcagct aaaggaattt ttaaaagatt aaacgtgggg
    42781 attctgctaa agataacgga aatacgctta ccattgaagc ataaaaataa attaaaaaac
    42841 aaacacttga ggagacttcg atactccaaa taaaattatc cttaatatca tccaaaataa
    42901 ttggactatt tcgtttaaat taagtactat tgataaaata aattaaaact catgaccaaa
    42961 aatgtaatca cattattttt cttcttttat ttgatcttat tatcatcttg tgatgaaaaa
    43021 ggatcaaaaa atactgagaa tacaatgact gcccccaaag gaatggtttg ggtagaagga
    43081 aaaacctttt tacaaggcgc aaaaccttta gataaatttg caatggaaag agaaaaaccg
    43141 gcccacaaag ttactgtaga tggttttttt atagacatta ccgaggtcac aaatggacag
    43201 tttaaaaatt ttgtgaaagc tacacaatat accaccatag cagaaagaaa aatagattgg
    43261 gaagaaatga aaaagcagtt acctcctggc actgaaaaac cacatgattc tattcttcaa
    43321 cctggtagcc tcatctttaa taaaaacata aacgctgtag ctaatatgaa taattaccag
    43381 caatggtgga cttggaaaat tggtgctaat tggcaacatc cagagggacc aaattcttct
    43441 atagatggaa aagataacca tcctgtcgtt catattgctt atgaagacgc agtagagtat
    43501 tgtaaatggg ccaacagacg tttaccaaca gaagctgaat gggaagccgc agctcaggga
    43561 aagactgacg acgctattta tacttgggga aataatcctt cggttttaaa tgcaaatgct
    43621 aatacttggc aaggaatttt ccctgttaaa aatgaaagta ttgatgggtt tgaatttatt
    43681 gctgacgtaa aatcttatcc accaaacagt atcgggcttt atgatatgtt agggaatgta
    43741 tgggaaatca ccggagattt atttaatgtt aatcattata aagaaataga caattctaaa
    43801 ggtcttgtca atccaacagg agcgaaaaaa tcttacagtc caaataatcc ttaccaaata
    43861 gaatatgtaa tgaaaggcgg ttcattttta tgccatgctt cttactgtgc cagctttaga
    43921 atttctgcaa aaatgggagt aagctcagat tctggatcag atcatatggg gtttagaacg
    43981 gtcgcaacgg caaaaatgct caagggtaag aattaatttc aaacaaattt ccttcaaaat
    44041 agttcgagtt taggcacttt gcctccaccc tgaaaaccct tcttaattga gggttttttt
    44101 gttataactg caacagccta tagagttagt ataggctgtt acggatataa aaatggactt
    44161 catcttctgt aaaagtgaag attaaaaaag ctaaaataag agtgtttttc tcatttagta
    44221 tttaacaaac cttttcgttg atgatttaac accatctgaa acctcaataa ggtaaatacc
    44281 tacagacaaa gagcttacgt caatggcatg tgtgttattg gcttttaaaa taatttgccc
    44341 caatctatta tatactttta aatcataatt atttaaacct ttaatatgta acttatcaga
    44401 cgtagggttt ggatacataa taaacttcag gttttcgttg tctccatcat aagaagataa
    44461 actagagtct tccacaataa ccgttcttgt aacttctgtg gcggcattgc cagcaacatc
    44521 acttacgtta taagaaacag tataagaacc aacggtctga gtgtctacat cactaacatc
    44581 agttgtgata ttagaggtta atacagtatc atcatcataa ttatctgtag ctgttgcgcc
    44641 accatctgcg tatgtagatc caacttcaat agttacgatc ccttcgcctg taagtgtaat
    44701 gacgggcact gttgtatcta cgacattaac cgttcttgta acttctatag cggcattgct
    44761 agaagcatcc gaaacattgt aagtcacggt gtagcttgca acgacatcag tatctacatt
    44821 atttacagta attatattag agcttaatgc ggtatcatca tcatagttgt cggtagctgt
    44881 agcaccggca tctgcgtatg cagttccaac ttcaatagtt acagtccctt cgcctgttaa
    44941 agtaatgact ggaatgctag tgtctacgac attaaccgtt cttgtaactt ctatagcggc
    45001 attgctagaa gcatccgaaa cattgtaagt cacggtgtag cttgcaacga catcagtatc
    45061 tacattattt acagtaatta tattagagct taatgcggta tcatcatcat agttgtccgt
    45121 tgctgtagca ccggcatctg cgtaggtagt tccaacttca atagttacag tcccttcgcc
    45181 tgttaaagta atgactggaa tgctagtgtc tacgacatta accgttcttg taacttctgt
    45241 agcggcattg ctagaagcat ccgaaacatt gtaagtcacg gtgtagcttg caacgacatc
    45301 agtatctaca ttatttacag taattatatt agagcttaat gcggtatcat catcatagtt
    45361 gtcggtagct gtagcaccgg catctgcgta ggtagttcca acttcaatag ttacaatccc
    45421 ttcgcctgtt aaagtaatga ctggaatgct agtgtctacg acattaactg ttcttgtaac
    45481 ttctatagcg gcattgctag aagcatccga aacattgtaa gtcacggtgt agcttgcaac
    45541 gacatcagta tctacattat ttacagtaat tatattagag cttaatgcgg tatcatcatc
    45601 atagttgtcg gtagctgtag caccaccatc tgcgtaggta gttccaactt caatagttac
    45661 gattgcttcg cctgtaagcg taattacggg cactgtagtg tctacgacat taactgttct
    45721 tgtaacttct atggcggcat tggtagcaac atcacttacg ttataagaaa cagtataaga
    45781 accaacagtt tgagtatcta cagtacttac atcagtgacg atactcgcag ttaatgttgt
    45841 atcatcatca taattatctg tggctgttgc gccaccatct gtgtatgtag ttccaacttc
    45901 aatagttaca atcccttcgc ctgttaaagt aatgactgga atgctagtgt ctacgacatt
    45961 aactgttctt gtaacttctg tagcggaatt gcctgaagca tccgaaacat tgtaagtcac
    46021 ggtgtagctt gcaacgacag tagtatctac attatttaca gtagttatat tgcttgtaat
    46081 atccccatca atattatcac tcgcagttgc acctgcatct gtataagatg ttccaacctc
    46141 cactgtaact gtaggttcgc cttgtagagt aatgactggt attattgagt ctaaaaaatt
    46201 aagcccagaa ttccaggagc ctgcatcctc gccatccgaa ccaaaatcaa ttggactatc
    46261 tgttccttga gcaacagcat catatattac gttcccagtt aataagtcga aacttagatt
    46321 ggaagctgtt aaatctgccg cgattactga agtcgtaaaa gaatcgtttg cagcaaggtt
    46381 tggtgtaatt tttttagata acgaattaat taaatttaat tcaacattag caacaacgcc
    46441 aatatcagag ggtaaatcag ttgtgccatt ggttacaaaa tttccataaa ttaaagagtt
    46501 ttgtattgta aaaggtcttg ttccttctat tctaacacca gctcctttgg attgatcttg
    46561 tgtattattg acttgattat taaagatcgt agtattcgta atactactta gactgttatt
    46621 agcggctaag tataatgctc caccatcaac acccgttgcc gtattattta caaaagtaga
    46681 tcctgtaaca attaattgcc ttcccacagt tgttatagcg actgcacctc ctctattggc
    46741 gctatttcca tcaaataaag aattggtaat tgttaaaact ccagtaccac ctgctaaaat
    46801 agcaccacca ttattagcag tcgaaacatt atttttaaaa acacaccccg ttaatgttaa
    46861 atctgagttt tgagttatcg taataacagc acctgggttt gaagtagtcg catcttgaaa
    46921 tgtaatattt gtgaatgaaa ttgtcttgcc tgctgtattt ataacataca ttctagcact
    46981 cgcacctgta atcgttgcat tagtttgccc aacaaaagaa atcgattttc ctaccccaac
    47041 ttgacctgtt tgattgatag cccctacaat aataatggta tcgccatctg aagcagctac
    47101 aacagcattg tttacagttg taaaagcatt ctcttcagac aaaccgccat tgttgtttcc
    47161 tccaacttta acgaaataag tgtctggacc gctagtgtct acgacattaa ccgttcttgt
    47221 aacttctatg gcggcattgc ctgaagcatc cgaaacattg taagtcaagg tgtagcttgc
    47281 aacgacagca gtatctacat tatttacagt agttatattg ttagtaatat ccccatcaat
    47341 attatcactc gcagttgcac ctgcatctgt ataagacgta cctacctcaa ctgttactgt
    47401 agggtcacca tttagagtaa tgactggtag tgttgtgtct gatgacaaca atgtgagtcc
    47461 agagtcccat gccccaacat cattactgtc agatccaaaa tctattggac tatcttcccc
    47521 tacatttact gcgtcatatt caactttccc agtagtggga ttaaatgtca agttagacgc
    47581 tataagattt gctggagtac ctaaatttcc tttaattcct gttatagaac cagtaccttc
    47641 atcttgatta tctatattag tagtaatcca ttgtgcgata gaagtctcaa aagtttgtgt
    47701 tccattagaa cctccacccc aatctgatgg tccaccggta ccattattcg ttttattatc
    47761 ataaaacaag ctattgctaa ctgtagtatt tccgttatct gttcttatgg ttccatagtc
    47821 ttggttagca ctaccagttg tattttgaaa aaacgtacag tttgtgatac tattagtact
    47881 agcagcttgt gcaacatata aaacagagcc accagcagaa gttgcattag ttgtttcatt
    47941 gtcataaaaa gtagaacctg ttatggtgaa atttgctgaa ttagcataca aagcacctcc
    48001 ttttgtagct gcagaattag ttttaaaaag tgaattagtg attgtaattg tccctgattg
    48061 accaaaaata gcacctgctt catctgaaga agtgttattt tcaaatgagc tgtctattat
    48121 attcaaattt ccattggcaa aaaatagggc gccaccacca gctccattag ttacagagtt
    48181 acctgttaag ttacaattgt tgaaggttac tgtagctcca gcaatattat taaaaagtac
    48241 actaccacct gcaagggttg tactattgcc tgaaaatgta agatctttaa aagtcacatt
    48301 tgccgatgtt gctccgttta tcgtaaatag cctcttattt ccactagctc cagttataat
    48361 tgagttagca tccaggcctt ctattgtaaa ggcaaaattc tttgttgtta aattagctcc
    48421 atcggaagta attgttccta taattacaag tttatctcct tcagagttta tttgccctag
    48481 tgcagttcca aagttgccat atgcatttga tgcactagta ccatccatat taccaacagc
    48541 tgtagatgcc acgtaaatga tgtcttgagc cactaagttt aagctaaaaa aaatagttag
    48601 tagtagtgtg gttagtgtag ttttattcat aattggtaaa ttttgatgat tatagtttta
    48661 tttattataa tttctatcaa ttatacatta ttactattaa tttaatatta attattgatt
    48721 aacaaggaaa gctgtcttag acaagagttc cattttaacc gatttataaa atagtggttg
    48781 ctaaacaatc taaggagtga aaagggagtt ggaatgctaa aaatttaaat tttatatttt
    48841 tttcttaaaa ataaaagctc agttctagag catactccaa gtagtgtttt ataaatcaga
    48901 ttttttggga ataactacac taaaaatgat tgtagaatat taaaacctct ttta
//
LOCUS       EDKOKCEN       53731 bp    DNA     linear       02-FEB-2021
DEFINITION  NODE_193_length_65474_cov_27.4988.
ACCESSION   
KEYWORDS    .
SOURCE      NODE_193_length_65474_cov_27.4988 species
  ORGANISM  NODE_193_length_65474_cov_27.4988 species
            Unclassified.
COMMENT     Annotated using prokka_prodigal_fix 1.12 from
            https://github.com/tseemann/prokka.
FEATURES             Location/Qualifiers
     source          complement(<1..53731)
                     /organism="NODE_193_length_65474_cov_27.4988
                     species"
                     /mol_type="genomic DNA"
                     /strain="strain"
     CDS             172..2706
                     /locus_tag="EDKOKCEN_00029"
                     /inference="ab initio prediction:Prodigal:2.6"
                     /codon_start=1
                     /transl_table=11
                     /product="hypothetical protein"
                     /protein_id="X:EDKOKCEN_00029"
                     /translation="MFPITILSQEYGLNFKGQSYLLDERTGLEISPNKYIEIKNEFEI
                     SFDLKVDFEQKKNEFGYIFRIISKKKRNIDLLLSSLKTKNLILVVGDTQTTLPIDLSD
                     IHKNDWFTIKIKFFLNKNEIQFSASNNKPVLKTVAFNSQESFKLFFGANNYKEFSSSD
                     VPEMNIRDVKLTKNGSLFSHFPLNQCGNNTTSDVLKHTQAILKNPNWILCRHQNWNLN
                     FSSITEGVQLVASNEEKGIIYLLNETSVLSYSTQNNTIKKTPYKNGKIDLTSAHRAIY
                     NTNDNQIYIYAADKGLYSYLNLETGKWSNLETFSKKPSKLIFQKHNNVFNSADNSIYM
                     LGGYGQYKYNNIVRKLNLTDRTWTNLATNDSIFKPRYLAGSAIFKDSIYILGGYGSAS
                     GSQLTNPQSYSDLIAYSIKSKKFKHKFNIINPVSNDMIVANKMWINPKNRDYFALVSD
                     KIKYEGYLKLLKGNLDNNSATIVGDSIPFKFLDVKSVANLYYMPNQKKLVAYNSFLNK
                     GNKNEFSINTIDFPAIKTPVKTIKSSNYWYWILWGLGITGMIVLYTTKRKKRIQTVPE
                     IKDRKVAFPDLERKEIGKNEVEEKDLDFKPIEREFKYQIIFFGGFQVINKNQEDITGK
                     FSPLLKELFLLIWMYTFKNNKGISSSKLIEFLWYDKPTRSAQNNRSVNITKLKNLIKD
                     VGDCNIDKETGYWKINHNYKELKTDYYEVIQITKNKKNINRDRIDHLIKITQKGPFLS
                     NLNYEWLDSFKQDVADAIIETLINFAESFDFKSDPDFILHLCDCIFNFDSINEEAVIF
                     KCKAYNYKGNHSLAESTFKKFQKEYKLLYAQDFKYSFQEILENKNK"
     gene            172..2706
                     /locus_tag="EDKOKCEN_00029"
     CDS             2822..4135
                     /locus_tag="EDKOKCEN_00028"
                     /inference="ab initio prediction:Prodigal:2.6"
                     /codon_start=1
                     /transl_table=11
                     /product="hypothetical protein (GH43_2)"
                     /protein_id="X:EDKOKCEN_00028"
                     /translation="MKALSISFLMVVFTTTVLFSQSKHAKTSNYLSYKGLVMAGYQGW
                     FRAPNDGSKKGWGHYGRNNKFDFENNTIDFWPDVSEYKKTYKTIFKYEDGTNAEVFSS
                     VDKSTTDLHFKWMKEYGVDGVFMQRFFGVTRNHTNTNKPQDIILKNALSAAKVNNRAI
                     AVMYDLSGLKGTGEDCSSIIEDWKMLVDELKVTNQGENQNYLYHNSKPLVAIWGVGFP
                     DRPYDTRKIGINRLIDFLKNDPIYGGCSIMLGVPTYFRDLDKDCLPDPYLHTIIESAD
                     IVLPWMVQRFTPLVHKVGDHLRDHIIADLKWTKERNIDYVPVITPGFSWRNLSLSKPN
                     LSRYSAYGAIPRLGGRFYWDQMSNAILAGSEMIYVAMFDEIDEGTAIMKVSDTTPNSD
                     KAHFVNNDGVSSDHYLWLTGLGAKMLRGEMPLQLELPKRKVNKRK"
     gene            2822..4135
                     /locus_tag="EDKOKCEN_00028"
     CDS             4288..6984
                     /locus_tag="EDKOKCEN_00027"
                     /inference="ab initio prediction:Prodigal:2.6"
                     /codon_start=1
                     /transl_table=11
                     /product="hypothetical protein"
                     /protein_id="X:EDKOKCEN_00027"
                     /translation="MMMKNTILTICLSLFLAGGLFSQQTVYVAATAAGNDDGTNEANA
                     YGNFATALGDIDSAGDKLIVIGNVSTSDTNLTSKSFAFTIEGLDASSALTGDGGTKRL
                     FTINGATNANVTLKNLTFSGYNTTLTGGGVFFNNNGGATVTFNNCNLTGNTVTNNQGG
                     GAIFFANGTLNIIDSSFENNTSSDEGGAIFANSGTITITNTLFKTNSAVSKGGAIYTV
                     NADCTITGSTFYDNETTGAGGGSAFYVAGSGSSNSITNCTFFQNTTANTNQDYGTIRT
                     DNGNTTVTNSLFYDNKTNNNTGGYSDWGSGPGGTQTFTNSIAQWISTNIDNQDEGTGG
                     SITGIKGGTGTPANLTNSSLSWDATLNKVTYTAPDALTANTPIDFGSDTEDVGAYDSK
                     INIFIGGTTGAVEGWTTAANWSNGVLPSATDNVAILTGRNCNLPTSTTLNDIKITSLL
                     RITSNQGLVVNGDATGTGTVRYSRGLTNDADNTKAWHLVASPVVDEVFDTSYLTINDI
                     AVGTNSNRGIATYNTGDNSWSYYTGVDITTTSGQGYSMKITPDGTTIGEYADGFVVFE
                     GTLNDTDVTTPALAAGFNLLGNPYTSFVNSGVFLSDAANSATGMDKTQMWVWNSSTEN
                     YDVKTVGEAFVLAPAQGFFVNSTNTAAVTFSKTNQATTGGAFQKTARTEIKLLMTDGT
                     NERFAKIYLTDTATTGFDSGWEGEVFGGIENSVDVFTNLVADNQGKKYQIQSLPISGI
                     ESMVIPVGIISEAGKELTFSMTGVNIPSDVKIYLEDRVANTFNELTESKTFKVTLSEA
                     LNDVGRFYLHASKSALNVNDALALNGVSMYKSNATTLKVVGLPNGTSNIKLFNILGKQ
                     VLNTSFIANGVKEITLPKLATGVYIVQLETETSKLNKKIVIE"
     gene            4288..6984
                     /locus_tag="EDKOKCEN_00027"
     CDS             7014..7190
                     /locus_tag="EDKOKCEN_00026"
                     /inference="ab initio prediction:Prodigal:2.6"
                     /codon_start=1
                     /transl_table=11
                     /product="hypothetical protein"
                     /protein_id="X:EDKOKCEN_00026"
                     /translation="MNKNIDSKQHQEEINRKEALKKIGNYGKYAALTALGTYMILNPQ
                     KAQAQSPTDPGDGF"
     gene            7014..7190
                     /locus_tag="EDKOKCEN_00026"
     CDS             7337..8779
                     /locus_tag="EDKOKCEN_00025"
                     /inference="ab initio prediction:Prodigal:2.6"
                     /codon_start=1
                     /transl_table=11
                     /product="hypothetical protein"
                     /protein_id="X:EDKOKCEN_00025"
                     /translation="MKKITLLTLLFIAFNGFTSIAQTIVYVSATGAGSMDGTSEANAY
                     GNFGFALVDINSGGDKLIVIGTVEVGAATISDKNFAFTIEGKDATSTITGNGGTSRLF
                     TLNQSTTIDVTFKDLTFSNYNTDLAGGGVLLSNNAGATVTFDNCIITGNSVSNGAGGG
                     AIFFANGNLTITGTTFKSNTSTDEGGAIMGLSGTITITNSVFESNSAATKGGAIYSLN
                     ANFTITGSTFYENETTGIGNSDGGAAFNVAGAGSTNSITNCTFYQNTTARANQDYGTI
                     RTDNGNTTVSNSLFYGNKMDNDAAGPSDWGSSPNGTQTFETSIAQWISTNIDNQDEGT
                     GSITGIKGGAGTPANLTSSNLTFNSTTGKVEYDAVDEGVDSPIDFGSDGNDVGAWNSG
                     LTLSLEKEDFLANKLSVYYNSASKNLEVLHSITAPISLEVYTILGTKVLSLNNVNAKQ
                     SINANHLNTGVYILVGKTPEKFFSKKFLIN"
     gene            7337..8779
                     /locus_tag="EDKOKCEN_00025"
     CDS             8872..13128
                     /locus_tag="EDKOKCEN_00024"
                     /EC_number="3.1.6.1"
                     /inference="ab initio prediction:Prodigal:2.6"
                     /inference="similar to AA sequence:UniProtKB:Q0TUK6"
                     /codon_start=1
                     /transl_table=11
                     /product="Arylsulfatase"
                     /protein_id="X:EDKOKCEN_00024"
                     /translation="MTLKNILILLLFIGGSLAGQTQKPNIVFIMTDDQSSIPLRSSDN
                     QNQSRPFGFNGDSKVHTPIIDNLASNGMVFNNAFVSSSICSPSRYSILTGKYAGRSEG
                     TNFINNFPLGNLSRIANNIELEENKTNVPKQLQNAGYKTAFIGKSHIIDHNVLESYTV
                     GNNGFMAYSKTADPYTSSVSDAMKFNHDKWANRMKEFGFDVVDAFYAANLRELKNDAL
                     NVHNVEYNNKAVLDFIENSDNDPFFVYYSETIPHGPSPYWKRNGEYYAGLDADINITS
                     QGVLTQDYSYLPTRDQIKNEINGIAGKDIRHAWLRWFDHAVGAVVDKLREKGKLDNTL
                     IIITSDHGDFNKGKSTNYEGGIKVPLMMYWKNGISTTGTYDELVQNIDFAATFLDLAG
                     VDISNSEIDGKSLKEVITSNSKIPVHDHLFFELGYSRAIRTKDWKYVTVRYPEGVNTK
                     IANGETFNGINGTQVPIPYYIPNVSLGGLAASEHPLYHIKDQLFDLKNDPYEKVNLFD
                     TEPAKATELRNTLRTELLTFPNRPYQEFTDTNIDLTITTEDTSILGKVLAGYQGWFNT
                     PTDGEDLNWKHYQTNSNGVRKFEPGEATVDFWPDMSEADEDEKYSTSFTYKDGSIANV
                     FSSVNTKTVNRHFKWMNDYGIDGVFFQQFASNLKSNAQKLKANDKKVFDNIIEGAKAN
                     NNRLVSIMFDLSGANKNATMVDDIKAYWQELVNEYSLNDNSNKHLLTYKQKPVVAIWG
                     VGFNRTDSYDLDDVQALITYFKNDPTYGGCTVLLGVPRSWRTPGEGDAVNNTQLHTVI
                     KSADIVHPWTPGRYSNISGIDSHKSIIIADKAWCDAENLLYMPVVFPGFSWQNLKKSQ
                     GTYSSLNSIPRLKGNFLWRQLYNAVEAGAQTIYVAMFDEIDEGTSIFKVENNPPSNPL
                     NQFTNYEGLPSDYYLWLTGKGGEALRGEINLTVNQPAYPNLPEITHYYADEFGDDTNS
                     GTSPGTAFSTVQKAYTFSNQGNTISISGNVIHNSKISVQKSINFVGTNNATLSPDANK
                     QGTDRLFHISKPDLNVSFSDITFKGNKESSNNGGAINMNANSNLTFTNSVFDDNSTTG
                     ADKSGGGLFFSEGNVTIINSIFQNNLARGNGGAISGSGDGNLTITGSLFINNTAANIN
                     KTDGNGDKANGGAISIFGDGRKVIMSKNTFYNNEATFQGGGLYFGGLNATSSLENITV
                     FGNKVTLTSAETGRAGGIRIEGNRNFEIKNALLYDNHLGDTENPKSDINIISGVQLNF
                     INSLSGISEGFASDDMNDSSKIDAVLASSNLRFNETSGKVEYDEAPNGDDTPIDFGTD
                     GNDAGAWNSMFVLSLNESEVSDEEFSIYYNKTIKNIKIITSFTSLMKVTIYNINGSQV
                     VLKNQMYSNDEIDISSFESGVYILKANIEGKYFLRKFILY"
     gene            8872..13128
                     /locus_tag="EDKOKCEN_00024"
     CDS             13146..14312
                     /locus_tag="EDKOKCEN_00023"
                     /inference="ab initio prediction:Prodigal:2.6"
                     /codon_start=1
                     /transl_table=11
                     /product="hypothetical protein"
                     /protein_id="X:EDKOKCEN_00023"
                     /translation="MFKKSSVVYLFLFLSLVFNAQETIKVEGLIVDKDKYSIPYAAVS
                     ILLKSIGTASNDDGGFVLKLTQENLNDTITVSTLGFATFKIKVQDFIKLEEKIITLDE
                     DVVSLDEITLINYKFYVKDALNNLKNTTQRKGHQLNILYRRFSNENGVSRFLVEHYLK
                     VYDRGPTSNEFEEIEVVESRKSNDYRFAKKKQTFHAAVMIAKQNPLRKGIYRNDYKWE
                     VIDDTSYDGEDVIVVEGKEKENPNKWIKLYIGVDTKGIYKLENSMHNAVYIYKKNKEG
                     KLVLSYHNREYIFNEKMTPYMKKLLKLNSNMMKLSYRHEAIVLGVVTNRKKIRVRGNI
                     IKRKDIGDYNIKYNSDFWKNINLPPDSKFYKRSAQQLEKLFDIPLENQFKLIKN"
     gene            13146..14312
                     /locus_tag="EDKOKCEN_00023"
     CDS             14492..17725
                     /gene="susC_1"
                     /locus_tag="EDKOKCEN_00022"
                     /inference="ab initio prediction:Prodigal:2.6"
                     /inference="similar to AA sequence:UniProtKB:Q8A1G1"
                     /codon_start=1
                     /transl_table=11
                     /product="TonB-dependent receptor SusC"
                     /protein_id="X:EDKOKCEN_00022"
                     /translation="MEKLKLSLILLFFPLIIFSQKNIIEGKITDKSGEPLLGVSILLK
                     GSQIGVTSNLDGKYSINTKDKTEGILIFNYLGFTAENVNYSNSTKVLDIVLTESIEQL
                     EEIVVTALGIKRDKKSLSYSTQKVSTEDMTEARSSNFLNALSGKAAGVQITNSSTPTG
                     STRVIIRGLTSITGNNQPLYILDGVPLDSSSGDAGVSVWNEGDDLDLGSPISGINPDD
                     IESIQILKGANASALYGSRASNGVVIITTKKAKKGTSKINVNVNSNLSIVSNREYPNY
                     QYSYGAGNGGRLVQNAGQLDATTGLPMVGSNNRAYGAPFLGQQVLDYNGTVGTYAPDI
                     NNVKDLYKIGIVNTNTFAISRATDKSTIRFSYGKTLGNHVIKRMEEINRDNIALRMSQ
                     NISDNLTANVSFIYMHQKVNNRMYQNGSKRNPANNYIYMLPNMSQSNLLPYKNENNEA
                     FEYEGDFNNPYWNIYENSNQDITNRVVANITLNWTILKGLKLKTRINGAINNVDRQEF
                     NNKGASYDPNGLYREVNTLRENWNYEAILNYTKKFNDLSLVSLIGVNRFDVRTDGNRL
                     TAISLFERDLKSLSNGDEFAPEIFINNNKRINSLYGSVSLGYQKTYFLDVTARNDWAS
                     TLPASNNSYFYPSVGGTILFSKFIPRNEILTFGKIRGSFAQVGNDTGFNQIRNSYVQG
                     GNYNDTDWVALERIRKNLELKPELTSSREFGIEAKFFNNRISFDGTYYKSSTNNQIIN
                     VSTTPTSGFVGKFLNAGEIRNEGMELFLSAKLFDKKFKWSTDINWSKNESFVASLFDG
                     VESRLIRSWFNVGIFAEVGQPFGNIRGNSQVVDPETGTPLVLLNGRAVWESNQLLGNA
                     QPDWIGSLRNSFSYKGFSLNFLIDIKMGGDLYSGTMAKSFNNGLDAGTLEGREEWLLS
                     TLILGENNNERQGRGLFGNDYGDSDRIKGRIYENSALGVQDADGNWSAERDANGEIIY
                     TKRWLNPQTYGFDGLQDQRRFVYDASYVKLREVTVGYTLPRKVFKDTGLKNGKISLVG
                     RDLWTIYRNTPQGIDPEAGTTSGNGQGIEFGSFLPTRTIGINVKLGF"
     gene            14492..17725
                     /gene="susC_1"
                     /locus_tag="EDKOKCEN_00022"
     CDS             17746..19473
                     /locus_tag="EDKOKCEN_00021"
                     /inference="ab initio prediction:Prodigal:2.6"
                     /codon_start=1
                     /transl_table=11
                     /product="hypothetical protein"
                     /protein_id="X:EDKOKCEN_00021"
                     /translation="MKFSHKLLLITFLVTILNSCTNKFEEINTNPDAITVASPEELFA
                     GSVKKGLDLIGGTMNDQIFNSYASYYGGKGGQFNRYFFTESGLDNFWRQFYVDVLKNN
                     QDIIDNYSTDPGYTNRVYISKIWKSYVYSVLVSTFGAVPYEDASKGLLATKYSSEEFI
                     YTDILNVLKEAGENMDPNGDGLLQDPVFNGDNTKWIKFANSLRLKIALRISEGFPTLA
                     QQHGSEAMANENNLLSTNLDNVSLKWGIEEENWSFNYRRYIFITANQDVVPYINLNYL
                     LNLKTYRDPRLVALIEPSLNPITVRDEVFKSGSTTEKISIEYELPYFGRPLGGNATVD
                     GWDLNGNNNILNGVETRRYSRPKVDVFMAQDMSYNLITYAELNFIKAEAQLKGWGGSQ
                     TAEQYYYDGIDASFQQYGVTGENEYKARDGIKWGTSSTGDRHLFGLVNSGISANPLDK
                     ITRQRWLASFNQGHDIWCMQKRTRLLPLIDQFEPDGALGLDYAALPERMVYPPFSESI
                     LNNDGFQEAVSNLSQGNSLYSELKMNKPYTPVKWETMIPEFNQDFATHFYGDSEDDLI
                     AAGVTYIKI"
     gene            17746..19473
                     /locus_tag="EDKOKCEN_00021"
     CDS             19481..20557
                     /locus_tag="EDKOKCEN_00020"
                     /inference="ab initio prediction:Prodigal:2.6"
                     /codon_start=1
                     /transl_table=11
                     /product="hypothetical protein"
                     /protein_id="X:EDKOKCEN_00020"
                     /translation="MKYIKTIFVFIVSIAFFSCTEDNIVTAEDNFLNYDIPNVPVTEN
                     YIVGAQYSRFIRRSTVPEEPTIGVYNANISDPAVYEEHVKQAQTAGIDFFIIQFRSAN
                     NQNQNNQDVNFINSLQSAPNSADVNFALSYNFGNMGLNNNNRIESKGLVQRFIDDFKL
                     MTPFFNQTNYMKVDGKNVVYLLNSHNLHSDDNAALYQQMRAELSDLGIQLYLIGMQNE
                     WTPTLRYDFRFVDGVDAVTHTTYAAVNINFYDRIINFHKFMDQAWLYHKETFNKYNIE
                     YIPTISPSINLKIVNGGSNLNVYDKDESWFRANCNVARRAAGTNRIVLIDSFNDWNRG
                     TQLESATSYGEQYLEILREEFKVN"
     gene            19481..20557
                     /locus_tag="EDKOKCEN_00020"
     CDS             20570..21871
                     /locus_tag="EDKOKCEN_00019"
                     /inference="ab initio prediction:Prodigal:2.6"
                     /codon_start=1
                     /transl_table=11
                     /product="hypothetical protein (GH43_2)"
                     /protein_id="X:EDKOKCEN_00019"
                     /translation="MKNKLTLFATFFSIFLLHSCKINTNSNTLSKESLPQTNNSIEGK
                     ILAGYQGWFNAKGDGSKLNWKHYGNNAKFYPGSASIDFWPEMDEIQQSNQYKTAFKYK
                     SDTPAFVFSSADFKTVDLHFKWMKEYGIDGVFAQRFVVGLTRGKKRSDNYNTVFDNCF
                     RAAKNNNRVLSLMYDLSGTNSSNVVETTIKDWKQLVRKYKLNDPTNPNVLTYKGKAVV
                     SLWGVGFENRKYTLENIKELINFFKNDPKYGNCVVLLGVPTGWRTLDRDAVNDPKLHE
                     VIKMADIVHPWTPGRYHDLESVDQHKEDYTVKDLQWCTENNLMYMPVVFPGFSWANMK
                     KDSTIFNQIPRLKGEFLWRQLYNAISSDVKTIYVAMFDEIDEGTCIFKVDNNPPVGKS
                     KFLTYEGLPSDYYLWQTGQATKMLRKEIPLSKNQPIYPNKK"
     gene            20570..21871
                     /locus_tag="EDKOKCEN_00019"
     CDS             21883..24126
                     /locus_tag="EDKOKCEN_00018"
                     /inference="ab initio prediction:Prodigal:2.6"
                     /codon_start=1
                     /transl_table=11
                     /product="hypothetical protein (GH92)"
                     /protein_id="X:EDKOKCEN_00018"
                     /translation="MNSKTLLPKIELHSYLKIIVISLLLFSCNSVKNSDNVNYVDPQI
                     GGVAPFLQPTRTRIHLPNSMVRMYPERKDYRDDQITSFPLTTRKHRSDLLFNIMPVSG
                     AVNEADTPVSAWDQELEIAHPHYYSTWLEDYNITTEFTPAAQAGLFKFTYQNKDTRKL
                     FLSDLSGDDWQLNEDGSLTGTESFEGMLCYVYALTDKKGAFTSIKTKENTLNSWMAWN
                     DTNIKQIQFKYGLSFISSEQAKKNLEREIPDFNFENVKEKAHKKWSNLLNQIEVEGGT
                     EAYKRTFYTALYRSYERMINISEDGTYYSNYDQKIHKGEQDFYADDWVWDTFLALHPL
                     RYILQPDVESDMMASYVRMYEQSGWLPQFPQIHGDAPPMNGFHSTIMLLDAYRKGVTN
                     FDAEIAFQAMKKNALEGTMIPWKMGTHAPLDTLALALGYFPALYPEEKETEPRVHDFE
                     KRQSVAVTLAQGYDDWALAEFAKELGKEEDYKYFSKTAQNYKNLYWKEKGFFMPKDAK
                     GNWIDIDPKFDGGMGGRDYYDENNGWTYLWNVQQDILGLQELMGGRKTFEERLDQMFR
                     EDLGRSTYALNARFPDFTGIVGQYSMGNEPSFHIPYLYNFTDSPWKAQKKIRMLLNTW
                     FKDNIFGIPGDEDGGGMSAFVVFSAMGFYPITPGIPVYTIGSPLFSKISINLPNGEKF
                     TINAPNCNETNKYIQSATLNGKELKGPWFTHNDLINGATITLQMGKYPNKNWGADPSL
                     IPNDFKN"
     gene            21883..24126
                     /locus_tag="EDKOKCEN_00018"
     CDS             24140..26413
                     /locus_tag="EDKOKCEN_00017"
                     /inference="ab initio prediction:Prodigal:2.6"
                     /codon_start=1
                     /transl_table=11
                     /product="hypothetical protein (GH92)"
                     /protein_id="X:EDKOKCEN_00017"
                     /translation="MKNIKSYLLLLTVIGLLSFSETTTKPKKSIDNTKYVNTFIGTGG
                     HGHTFPGATTPYGMVQLSPDTRTLGWDACGGYHYTDTSILGFSHTHLSGTGISDLGDF
                     LFMPFSGEAKVIPGTPENPDSGYRSRFNHDDEVSSPGFYSVLLKDYNIKAELTASKRA
                     GFHKYTFNKEGKSGIIIDLSHTIYPDHKPNHQFKLISDTEIAGYKGSGGWAVTQDIFF
                     KAKFNKPFTITFFENGKKIETLPNRTSKKLVAVLTFNTKAGEEVLAKVGISSVDYEGA
                     RKNLEVEINHWDFDKVKNDAHETWKKELSKINVKGGTEDEKTIFYTGLYHTSISPNTF
                     SDVDFRYRGMDRKIYQSDEEKIYTVFSLWDTFRAYNPLKTITDPDKTNEFINTLLTKY
                     DQGGVLPMWELQGNYTGCMIGYHSVPVIVDAYTKGIRGYDVKKAYEAVVHASTYDTLN
                     IFFPSKRVKNILMPKGKLYNETMDFIPADLENESVSKALEYAYNDWCIAQMAKDLGKT
                     DDYNRFMKRSKKYTQYYDKEVGFMRGKNQDGKWREPFDPRFSKHRKDDYTEGNAYQWS
                     WFVPHDVEGLVDLVGGKETFIKNLDVLFSTSSELTGDDVSGDISGLIGQYAHGNEPSH
                     HISHMYNFVGQPWKTQEVTDKIMSELYFNNPNGLAGNEDCGQMSAWYVLNAMGFYSFN
                     PGDPTYSIGRPIFDEVEINLPTGKKFVIKVKNNSRENKYIQTTKLNGEKLETSFFTHE
                     QLIAGGKMEFTMGNLPK"
     gene            24140..26413
                     /locus_tag="EDKOKCEN_00017"
     CDS             26442..27758
                     /gene="fucP"
                     /locus_tag="EDKOKCEN_00016"
                     /inference="ab initio prediction:Prodigal:2.6"
                     /inference="similar to AA sequence:UniProtKB:P11551"
                     /codon_start=1
                     /transl_table=11
                     /product="L-fucose-proton symporter"
                     /protein_id="X:EDKOKCEN_00016"
                     /translation="MKDLKKISVVPRKNLIPFILVTSLFALWGFANAVTDPMVQAFKK
                     VLELSNSEAAWVQMAFYGGYFCMALPAAMFMRKYSYKVGILIGLALYATGALLFYPAA
                     QSESFLFFCLGLYVLTFGLAFLETAANPYALAMGPKETATQRLNLAQSFNPVGLIAGL
                     FVAQQFVLKNLQSDDIVDFSALEEASKALIRTTDLLVIRDPYVALGLFITVVFVIFLV
                     SKMPQSKADGDMPKIGQTFAALGKNSKYTSGVLAQILYVGGQIMCWTYIYQYAEGIGM
                     SSVTAGYYQMAAFVLFTIGRAIGTYLLRFISSGKLLMYFAVLAMFFALGTIFIQSIVG
                     LYCLVAISFFMSLMFPTIYGIALGDLSEEQSKVGSAGLVMAIVGGALMPKLQGIIIDA
                     GGNGVADISIMGVSEVNFSFILPLLCFAFIAWYGFTVFKKYESTSS"
     gene            26442..27758
                     /gene="fucP"
                     /locus_tag="EDKOKCEN_00016"
     CDS             27777..29228
                     /gene="atsA_3"
                     /locus_tag="EDKOKCEN_00015"
                     /EC_number="3.1.6.1"
                     /inference="ab initio prediction:Prodigal:2.6"
                     /inference="similar to AA sequence:UniProtKB:P51691"
                     /codon_start=1
                     /transl_table=11
                     /product="Arylsulfatase"
                     /protein_id="X:EDKOKCEN_00015"
                     /translation="MQSSIKLYLIIIVSIFSNSITFAQSKKPNVIVFIADDFGYGSTN
                     VYGASEELIKTPNINKLAKEGVKFTNAYTTGSVCTPTRYALMTGQYSWRTRLKKGVVN
                     MNDPALIDVNRKTLPKYMQSLGYKTAMVGKWHLGFKEEKFKNLLGNIYPAPTDYGLDY
                     SFALPNNLDDGHKVYIENNKIYGLRSDKISAYGKSFYGKQYKGYDAPQRVTEQVTDDL
                     TNKSIEWMKSLKKDQPFFLYYAAAAVHHPITPSPQMRGKSNAGAYGDFIQDIDRSLGN
                     LISFLEEKGIRENTIIIFASDNGGDIPKKKDIMPENFAINKGLQINGDYKGDKHTIWD
                     GGFRIPFIVNYPKKIKGNKTSKTTVSTVDIYGFLADYIGNDRGLNLEDAPDSYSFKKA
                     VLKPNKFYERPPLVHRDAQGRKSIRFGGWKFIEEKSKNTKKKMNAEMLFSLTKDKKES
                     TNLAKTETTVVNKAKNYLSKVIEKSSKEIWKNN"
     gene            27777..29228
                     /gene="atsA_3"
                     /locus_tag="EDKOKCEN_00015"
     CDS             29328..30968
                     /gene="betC"
                     /locus_tag="EDKOKCEN_00014"
                     /EC_number="3.1.6.6"
                     /inference="ab initio prediction:Prodigal:2.6"
                     /inference="similar to AA sequence:UniProtKB:O69787"
                     /codon_start=1
                     /transl_table=11
                     /product="Choline-sulfatase"
                     /protein_id="X:EDKOKCEN_00014"
                     /translation="MTFHNYKTIGFIFFLILINNNKSIAQNTKKPNIIFIMTDDQSAV
                     VPLDSEKRIQSRPFGFNGDKQVHTPIIDNLAKNGMIFNNAYVSSSVCVPSRYTMLTGR
                     YAGRSEGPAFMRMHPEGTMTRVENNTEIEKDKSNLPRLLQEEGYKTGFVGKSHIVEHN
                     IVNNKKNWKKNGFQTYAKNADPNDPEVSKKMFENHQKWTEVIKEYGFDYANGVYAGNL
                     RELYNDSLNVHNVEWKNKAALEFIDENKNDPFFLYYSETVPHGPAPYNIKNGKYFRGL
                     DSNPKFTGQGLVDADYSYLPTREEIKEEVKNLDKKVAHAWLRWFDHAVGAVVDKLKAE
                     GIYENTIIIITSDHGNYNGGKTSLYESGTKVPLMMHWPNGIKPNQDYNELVQNIDFTP
                     TFLELAGVKLKNVKSTLDGVSLKKVLKGTKKPVHDYLFFELGYARSVMTKDWKYISVR
                     YDKQKQNRINKGLTFKGWKGAELQYPYYTRNGHLGNIASKSSAFYFDADQVFDLVKDP
                     LETKNIFEDNREKAEELKILLTKSLKSFPNRPYAEFVN"
     gene            29328..30968
                     /gene="betC"
                     /locus_tag="EDKOKCEN_00014"
     CDS             30982..32142
                     /gene="nlhH"
                     /locus_tag="EDKOKCEN_00013"
                     /EC_number="3.1.1.1"
                     /inference="ab initio prediction:Prodigal:2.6"
                     /inference="similar to AA sequence:UniProtKB:P9WK87"
                     /codon_start=1
                     /transl_table=11
                     /product="Carboxylesterase NlhH"
                     /protein_id="X:EDKOKCEN_00013"
                     /translation="MKSLGVLLACCFVLTSAAQKTINAIATKAGGYDIPIRIKLPKNT
                     TGKNPVYFFVHGGGWNGGTPTTVPPARLSTDANYLADQLGIIYVGLAYRCKGNNATFT
                     DAIQDLEASVQWFFENADTFNADLTMIGFGGSSAGSTLAAMMAQKYKNCKLLVGAEGM
                     YNLVEHSEERSTFPSQKARELYGLATEEESKKASAFYNLRKKPPSTLLLNGKEDTLCH
                     YSQTEKFAKQIKKKGGNVKVVLYDNINHTCLNASYPEVLKNSVLEIAKLFIEAFKLEN
                     TNMNQIEVLLDKRLQGMYPKESIAEEDILGAWKFKNFIITLNENKQGSLLNSKNNSTK
                     IFTYTLEKDTITFKVNGKTKIFYMRKNNSVIYEYNFADERFKYRRLNYKKVS"
     gene            30982..32142
                     /gene="nlhH"
                     /locus_tag="EDKOKCEN_00013"
     CDS             32150..33751
                     /locus_tag="EDKOKCEN_00012"
                     /EC_number="3.1.6.1"
                     /inference="ab initio prediction:Prodigal:2.6"
                     /inference="similar to AA sequence:UniProtKB:Q0TUK6"
                     /codon_start=1
                     /transl_table=11
                     /product="Arylsulfatase"
                     /protein_id="X:EDKOKCEN_00012"
                     /translation="MKYVLKLLILVLILSCKTKDTAAQNTVVNNQKKNLLFIITDQQR
                     YDALSISGNPTVKTPNLDRLAKQGAYFKNAYTPVAVCGPARSSILTGTTINTNGVTTN
                     NKTYNYDDKPVMTMKTFDEILTEKGYHAEYYGKWHVLTSHSEVYKNPNKYAKNGKYMF
                     EHGGQSYMYQDYLNAVFPKRAPKKGELLDNFTKRPYTPDPLDVNYGKTYAEVKKENKK
                     FSQPNFHGKSSIPKEHTITAFYAKKTIDAIERLKNKPFSITTSFHFPHAPMIPSAPYY
                     GLYPEKDMKIPESIDDDMANSPYKNANGRKKLTQFANQEKIKYMISNYYGLITELDHW
                     MGEIMNKLDETGLAENTLVIFTSDHGEMLGAHGMREKNVFYEESSHVPLMIKMPNEIK
                     KETTVNGYISNVDLFATIMDYLSIGNYKSDGESLRDLIEHTKTNHGNYVVTEWNYRGP
                     TSPNYMIVKDGWKLMVPYTEDSKVINAMYHLTEDPHEMNNLLGKNPERRKYEQKAEEL
                     RTNLLEWLQKNNSKHYDGVSKRKLI"
     gene            32150..33751
                     /locus_tag="EDKOKCEN_00012"
     CDS             33762..34733
                     /gene="manA"
                     /locus_tag="EDKOKCEN_00011"
                     /EC_number="5.3.1.8"
                     /inference="ab initio prediction:Prodigal:2.6"
                     /inference="similar to AA sequence:UniProtKB:O31646"
                     /codon_start=1
                     /transl_table=11
                     /product="Mannose-6-phosphate isomerase ManA"
                     /protein_id="X:EDKOKCEN_00011"
                     /translation="MKLYPLQFTPLYKYRIWGGEKLKTELNKHYKEDNIGESWEISDV
                     SGDETVVAEGSLKGNTLRDLTMEFKGDFVGEAVYEKFGEEFPLLIKFIDAKTPLSIQV
                     HPSNEVAKMRHGSFGKNEMWYVMQADKDAELIVGFDEKINTDSYKTHLENNTILDVMH
                     HETVQKGDTFYIPTGRVHAIGAGVLLAEIQQTSDVTYRIYDYDRVDSKTGAKRELHNE
                     MAIDVIDYEVHDTYKTEYSIEKNVSNTLVHSPYFKTNILDINSRVEKDYSAIDSFIIY
                     MCVEGSIEIICEEKNYHIQNGETLLLPACLKNITLLSENAKVLEVYC"
     gene            33762..34733
                     /gene="manA"
                     /locus_tag="EDKOKCEN_00011"
     CDS             34802..35131
                     /locus_tag="EDKOKCEN_00010"
                     /inference="ab initio prediction:Prodigal:2.6"
                     /codon_start=1
                     /transl_table=11
                     /product="hypothetical protein"
                     /protein_id="X:EDKOKCEN_00010"
                     /translation="MKKLLVIVLLLFVSITQAQKNQKAIELKDKLSKVMEFDEDKSAK
                     LLELILDRNNKKRALRKEYTDDKDTFKVKAKEVEKAYNKDLRVLAGIEKFKLLVVYRK
                     AKRAANN"
     gene            34802..35131
                     /locus_tag="EDKOKCEN_00010"
     CDS             35231..37471
                     /locus_tag="EDKOKCEN_00009"
                     /inference="ab initio prediction:Prodigal:2.6"
                     /codon_start=1
                     /transl_table=11
                     /product="hypothetical protein (GH92)"
                     /protein_id="X:EDKOKCEN_00009"
                     /translation="MVKNYLIVLLSVLSFSTSFAQASDDNTKYIDPTIGNVSRFLVPT
                     YPTIHLPNQMLRMFPVKQDYISDLVQAFPFQVPAHRRQGILQMKTTLGEVKNSSWNKG
                     MAIDHDLEIVHPWLYSTYLIEDDIKVSFTPSKKSAIYKIDFPEGKQKNFLIKGTKEMQ
                     FSEGKNSFTIQEKRSKPTRGEHAVINTVTVYVYGEIVDENNKPIENINYTFNNTKLQI
                     TATENAPSILLIKYAISYVSAAQAKENFHKEIKNNTFEDVVKEGKKAWDQVTNQIQVE
                     GGTTAQKRTFYTSLYRTYERMVDVNEYGHYYSGYDKKVHKSDRPFYVDDWVWDTYLAQ
                     HPLRTILNPALENEMLNSYTLMYEQSGWMPTFPQVYGNHLCMNAYHSSAIFIDGYRKG
                     LKKYDVEKAYTGIKKNLLEGTFIPWRQGNPRGSLDDFYHKNGYFPSLKKGEQETVANV
                     DAFEKRQPVAVTLGVSYDFWAVSELAKELGKTEDYSKLSPKGNDYKNLWNSEKRLFMP
                     KDTEGNWVNINPKLDGGKGYREYYDENNGWTYAWSVQQDILGLTNLLGGKQAAQNRLD
                     QLFRESLGIRKSDFFVNGSNSTGMVGQFSMGNEPSFHIPYLYNYFGAPWKTQKRTRFL
                     LDVWFKDNIFGIPGDEDGGGMTAFVVFTSMGIYPVTPGLPYYNITSPIFEKIAIKLQN
                     GNTFTVLAEGSSKRKKYIQKAFINGEEIFSPFISHQQIMDGATLKLDLGELPNKEWGK
                     DAVMPK"
     gene            35231..37471
                     /locus_tag="EDKOKCEN_00009"
     CDS             37483..40089
                     /gene="xyl3A"
                     /locus_tag="EDKOKCEN_00008"
                     /EC_number="3.2.1.37"
                     /inference="ab initio prediction:Prodigal:2.6"
                     /inference="similar to AA sequence:UniProtKB:D5EY15"
                     /codon_start=1
                     /transl_table=11
                     /product="Xylan 1,4-beta-xylosidase (GH3)"
                     /protein_id="X:EDKOKCEN_00008"
                     /translation="MKIISNKLIVCIVFSFLMLHSNAIKAQEKLPYQNSELKIEERIN
                     DLLPRMTLEEKVNYVTGGVLSNKQESINGIERLSIPDFVIAHGPFGMKMRRRNKNGGI
                     TVDAGTYFPVSIAMAATWDIDKVKQITSTIGKEMNAVGAMSNAGPAMNIIRDPRTGRS
                     FEYFTEDPFLNGQIAAAYTKGIQSERIAAILKHYIVNNQELNRHKVDVQVSERALREI
                     YFPGFETAIKDADAQVIMGAYNKVNGVHSCENDFTLNQVLRKEWGFSGFVLSDWSGTQ
                     STIASANNGLDVEMPRPRWYGNKLLKAVKDNKVSEDKLNTMVKNVLRVVFWSGAFDQG
                     PMYNKNIIRSKPHIEMARTASSEAMVLLKNENNTLPFNLNNIKNIAVIGPNGNYGGHF
                     NNGKYDIGLFQGGGSARIASKQESIITPFLGIKNNVGKDVKVSYEPGCYAESGYGLIP
                     TKYLSVDNKEGIESSYYNNVGFKGAPFKKEVNKKLAYNWGRRLEIPEAGTAKNNDKYK
                     FSVAFKSTLKVPATSDYSFEVRNESGNAKIFIDGKLIAENKKGSRIDWNNSGKIKLEK
                     GKEYKLEVKYASFGGHISNLRIGWNYENVQYLERAKIAAKNADAVILTVGLSAKMGDI
                     EAGDRRTLALPQSQQNLINEISKINKNVAVVLVAGSAVTMNSWLDNVPAILDVWYPGE
                     QGGNAISDVIFGKVNPSGKLPITFPKSYSQYPANFYSYDSKIAYKEDIYVGYRYFDKY
                     KKEVLFPFGHGLSYTYFNYSNLKISAKNNTAKVVLDIENTGTSDGADVIQLYVRDLES
                     SVDRPIKELKAFKKVHLKKGEKKTIEFKLTERAFAFWDDVSKDWKVESGEFEILIGKS
                     SRDILLKKIIKI"
     gene            37483..40089
                     /gene="xyl3A"
                     /locus_tag="EDKOKCEN_00008"
     CDS             40107..41693
                     /gene="atsA_2"
                     /locus_tag="EDKOKCEN_00007"
                     /EC_number="3.1.6.1"
                     /inference="ab initio prediction:Prodigal:2.6"
                     /inference="similar to AA sequence:UniProtKB:P51691"
                     /codon_start=1
                     /transl_table=11
                     /product="Arylsulfatase"
                     /protein_id="X:EDKOKCEN_00007"
                     /translation="MKKYIVTVAILLSLIGCKTEKKEAITQKPNILFIMTDDHALAAI
                     SAYKGFLAEVAPTPNIDRIANDGMRFNNMFCTNSICGPSRASILTGKYAHVNGFFKNE
                     GGGDFNGAQQTFPKLLQKAGYETAVIGKWHLGTAPTGFDYYKVLFNKEGQGSYFDPVF
                     EMANDSIVEEKGKFSTTVIKEDAINWLKNRKDDKKPFMLMYQFKAPHRPWDPGPGYEA
                     HLSDVTLPYPATFNDDYKGRKAAKDSWMRIDGHMNRKDVKIKPPSGLTEEELIAWNKY
                     GNNDGEFWTPDPKMTDQERKNWKYQRYVKDYLRVVKGVDDAIGEMLDHLEKSGLTENT
                     IIVYTSDQGFYLGEHGWFDKRFMYEESMHMPLLIKYPKKIKAGSVNNDLVLNVDYAPT
                     LLSLAGVEIPNDMQGKSFVPVLENKTKVPFRDAVYYHYYEYPYWHNVQPHYGIRTDRY
                     KLIHYYYDVDEWELFDLEKDPNEMNNIYNTSENSEFVINLKNRLASLKKENKMDMSDD
                     ELKKMTDIRIKRRYRVEPAN"
     gene            40107..41693
                     /gene="atsA_2"
                     /locus_tag="EDKOKCEN_00007"
     CDS             41872..45555
                     /gene="lacZ"
                     /locus_tag="EDKOKCEN_00006"
                     /EC_number="3.2.1.23"
                     /inference="ab initio prediction:Prodigal:2.6"
                     /inference="similar to AA sequence:UniProtKB:A3FEW8"
                     /codon_start=1
                     /transl_table=11
                     /product="Beta-galactosidase (GH2)"
                     /protein_id="X:EDKOKCEN_00006"
                     /translation="MFHFSPFVLSPNSRYTLVLFSFLTTLFLNPLKAQDSLLPKDSFS
                     ISKPQFTKVGKGLCKVQDGVLATRDAYASIGSAEWENYTISFEARTPKTEEQVQIWFG
                     FREQGRNNRYLVGFKGGFQNDIEIARMGLMGDDRFLGIRNLDFNPTLGVWYAFKIEVC
                     KNRFRVFINNENTPRIDVIDDKGDILTKGKVVLGGAWIKNEFRNLEVTRLSDTYMDPI
                     KIKEYSYYLTPKQKVEKRIKERKQYKKVKVSHIDPIRTTISLDGNWLFKPDHELINKE
                     QAIDANSSDDDWHILEVPNFWNPSRIWLHGETFMDEEHQKGASDTYFQKETDRCENYT
                     FDYKKTNIGWYRQWVDLPESINDKNIELNFDAVSKMAEVYVNGKLAGNNKGMFGEIKL
                     DITKFLKPGSNLIAVKVMKEYTKDIKNANEIATIAVTVEVTNQMLKDIPHGFFRDEPV
                     GIWQPAKLIITNPVKIVDSYIKPNLTGASFEIQLINTSKLKKTFNLNTSIKEKGSNDI
                     LIETESIKKIILKKGEYKTVTFEINNLNPKLWSPETPNLYSFNFNLKESKTNKLLDSE
                     TIQSGFRIFETKGDYFYLNGKQYWLRGANHTPHALGINDADLANKTLQMYHDGNIAVT
                     RSHTIPYSEVWLKAADEQGVGISYEGTWPWLMIGIGEESIPKKELLNIWSNEWIRLMK
                     KYRNHPSLLYWTINNEMNFTHKKDKLSKMEQKMQIVSDVVKQMRITDPTRPISFDSGY
                     TRKAVKNNPNENFFQKYDDGDIDDGHNYQGWYNTSVFDVFDKKQLLNRKTNGRPLISQ
                     EWSSGYPNTETGHHTRSYLWQHQNTQTHIGNQAYPFGNPSYSLENNAFLTSELVEAVR
                     RTHDKLAGMHNFSSITWFQNVYDAEKVKPYPTYYRMKNSLNPILVSAELWGRHYFTGD
                     KLPTRFCIVNDKLNGENLEASILEWEITYEDDRIVSSGEYSIPKIAHYSRKWLNPNII
                     LPENFSGNRLDGKLKLYLKQNRKVIAKNEYNLLIAKKTWVKPLHNSKKIIVVDFDNNT
                     IPVLDMLNYKYITVNNLEEAFSKKADIYIVSGLSDVKEFDAKKAKLILDNVNKGAKVL
                     LLKTGEKATAIFPKHITKYLNKKMETAHIDITESQVFKDLEYFDLRYFSNPKAEKPLV
                     YSGLYQINENKSNIVCIASGCQHRYARGQDRRKEMLTMKGFPIISITNKGKAVFSEMM
                     TNKGLYDPVAAKLLINLISETLE"
     gene            41872..45555
                     /gene="lacZ"
                     /locus_tag="EDKOKCEN_00006"
     CDS             45650..47020
                     /gene="atsA_1"
                     /locus_tag="EDKOKCEN_00005"
                     /EC_number="3.1.6.1"
                     /inference="ab initio prediction:Prodigal:2.6"
                     /inference="similar to AA sequence:UniProtKB:P51691"
                     /codon_start=1
                     /transl_table=11
                     /product="Arylsulfatase"
                     /protein_id="X:EDKOKCEN_00005"
                     /translation="MKHKTIFYLCISFLFWGCSSSKSKVENQQILEKNQRPNVIFILT
                     DDQGSMDVNSYGAKDLVTPNMDYIIENGTRFTQFYASPVCSPSRAALLTGKTPQRAGL
                     SGNAVPDSKVKKGLPGTEYTLAEMFKDAGYATAHIGKWHLGDAPEMTPNAQGFDHSFG
                     HMVGCIDNYSHFFYWNGPNRHDLYRNGKEVYYDGQFFPDLMVNEASNFIEKNKKNPFF
                     MYFAVNMPHYPYQGDAKWLDYYNDKGVLYPRNLYAAFISTLDDRIGTLMNTLDELGIK
                     DNTIIVFQSDNGHSTEQRAHFGGGNSGPYRGAKSSLFEGGIRVPAAITWPNNIPKGTI
                     RNQFGVNSDWMPTLAELCGIKLDSRNLDGKSLVSIIHNETEKTKHAEGYCWQYQDMWV
                     ARKGHWKLLGNPRDTSKKTYKLKEKRFLVNLDNDIGESTNLFKKYPEKVIELENQYRA
                     WLKHNN"
     gene            45650..47020
                     /gene="atsA_1"
                     /locus_tag="EDKOKCEN_00005"
     CDS             47040..48470
                     /locus_tag="EDKOKCEN_00004"
                     /EC_number="3.1.6.1"
                     /inference="ab initio prediction:Prodigal:2.6"
                     /inference="similar to AA sequence:UniProtKB:Q0TUK6"
                     /codon_start=1
                     /transl_table=11
                     /product="Arylsulfatase"
                     /protein_id="X:EDKOKCEN_00004"
                     /translation="MRVKKIIPIFCAVLSFHLTANCQKTQVTQKPNILLICVDDLRPE
                     LKSFGADYISSPNIDHLASEGIKFQKHFVNAPSCGPSRYTLLTGKYGTAGNNALFLRA
                     SKIKNGTEKINQSMPEWFKTHGYTTVSVGKVSHHPGGRGGKNWNDSTKIELPNAWDRH
                     LMPVAEWEHPRGMMHGLANGEIRVKSSDMNVFQTVEGTDNIYPDGAITDEALKQIKEL
                     TTINKNPFFLAVGIIKPHLPFGAPKSYFDQYEGVQLPSIEHPEKPKGRSTWHGSGEFK
                     QYNRWGKNANTDTIFADDVRRHYAACVSYADAQVGKILAELKRSGADANTIVVLWGDH
                     GWHLGEHAIWGKHSLFEESLHSPLIIHYPGMKHKGANTNAIVETLDIFPTLCDLTGIE
                     IPKYTQGLSLKELLENPEIPGHTALAYKKGASTIRTSTHRMILHKDGFVELYDHTTTE
                     KETKNVAEKYPKLVEELKNTLNTRLK"
     gene            47040..48470
                     /locus_tag="EDKOKCEN_00004"
     CDS             48477..49265
                     /gene="glpQ"
                     /locus_tag="EDKOKCEN_00003"
                     /EC_number="3.1.4.46"
                     /inference="ab initio prediction:Prodigal:2.6"
                     /inference="similar to AA sequence:UniProtKB:P37965"
                     /codon_start=1
                     /transl_table=11
                     /product="Glycerophosphodiester phosphodiesterase"
                     /protein_id="X:EDKOKCEN_00003"
                     /translation="MILATRFIFIVVFVLSSMLTNAQTKIIAHRGFSGIAPENTLIAF
                     QKAIDCKADYFELDVHKTKNDSIVVIHNSSVDKTSSNGFKGEISELNYSDLRAIKVGY
                     RSKFGDKYKNEKIPTLREALALAKGKIKVCIEIKVFGTEKEVLKIVNELGVKEDVIIF
                     SFNYQVLAKIRQLDTDIPILWLINKVDKKTLEYAKIIESSAIGVGPKTTVTKEYLNFA
                     HENAIEVWKWTVNKEDEMQRLIDLGLDGLITDFPDKALKKLNSK"
     gene            48477..49265
                     /gene="glpQ"
                     /locus_tag="EDKOKCEN_00003"
     CDS             complement(49761..53006)
                     /locus_tag="EDKOKCEN_00002"
                     /inference="ab initio prediction:Prodigal:2.6"
                     /codon_start=1
                     /transl_table=11
                     /product="hypothetical protein"
                     /protein_id="X:EDKOKCEN_00002"
                     /translation="MKKSAYLNIITICFLIFVSNSIQAQFESSILFHNSSNQLVYVSD
                     TDGNHIPDYSYVGYKNGDEALPNVAVVKQISPVAGDNTAHIQAAIDEVEALALNVNGH
                     RGALLLLPGEYPVSGELIINSSGVVLRGSGDGEDATSNTIIRGIGNIPDERTLIRIGT
                     NNKSGFGGQVAGTRQNIISPYIPTGSRTIEVADASVYNVGDNIIIKHPSTAAWIAAVD
                     NGGVGSDAPWEPNTINLVFNRYITSIQGNKIQVATPIYDILDRSLSQSYVYTYNGNSQ
                     LKECGVENLRIFVESSGVTGRDHVKTGINMIGVDNSWVQGVTILRVSDQGIKFDEATR
                     CSVIDTKVLDMHGPISGGWRYNFEVTDFCNNILFENCTASNGRHTFVANGASDVNGIV
                     FTNCTSSGDYTRSESHRRWGQGILWDNISWTNTNTTGGILGLHNRGSYGTGHGWTLTN
                     GVAWNISAPSNQIAIQKPPIGQNYAIGCDATVNGEGPFRHPAGHIEGTGENLRIQSLY
                     TAQFEDRTTHGVLPDTPGKLFPNDYMFTDSEKYLELTWHDVSIEEDNYILERSLDGVN
                     FQTLATLPANTETYTDTDLQQANYFYRLKATNTIGISPASNTVQSMDYQTETQNIVYV
                     SATGAGTFDGSSEANAYGNFGTALGQITSDGDKLIIIGTINLSLGVNLTNKSFAFTIE
                     GLDANSIITGASGDKRLFTINGATLANVTFKDLIFSGNSTTLAGGSVLFNNNAGATVT
                     FNNCALTDNSVSNGAGGGALFFANGNLNIIDSSFENNTSIEEAGAIFGQSGIITITNS
                     LFKSNSAATKGGALYANTANFTITGSTFYDNETTGDAAAGAAAGGSVLYVAGSSSTNS
                     ITNCTFFQNTTGTANQDYGTIRTDNGNTTVRNSLFYDNKTNNGTGGPSDWGSGPGGTQ
                     TFETSIAQWISTNIDNLDEGTGSITGIKGGAGTPADLTASNLRFNVSSGKVEYDAVDQ
                     GVDSPIDFGSDGNDAGAWNSGITLSLEKEDFLATKLSVYYNSASKNLEVLHSMAEPVS
                     IEIYNILGAKILTLKDVAKNQRVNANSLQTGIYILVGKTPTKFFSKKFLIN"
     gene            complement(49761..53006)
                     /locus_tag="EDKOKCEN_00002"
     CDS             complement(53320..53730)
                     /locus_tag="EDKOKCEN_00001"
                     /inference="ab initio prediction:Prodigal:2.6"
                     /codon_start=1
                     /transl_table=11
                     /product="hypothetical protein"
                     /protein_id="X:EDKOKCEN_00001"
                     /translation="DLCVTLLICKLRKTPKTLTYIYSVRSLFLRKNKPTTLVVGFSF
                     SKKTKLVCVFFLQNKKDKILAKNLGFYACSGFLFGTHEVNPSFSTIKKPQYFEVFLVS
                     GFVRFLSIKLVLIYYFIINGVKLSFFRLHFVHYY"
     gene            complement(53320..53730)
                     /locus_tag="EDKOKCEN_00001"
ORIGIN      
        1 ggagctaaca ttaataaaaa aaaatcaata atattcatta atattagtta tacttgtatc
       61 caatatgttt gaaaactgag cataacctat tttaaaaaca ttaccccatt gaatttgcat
      121 acgtcttcga tttttagttg taagctttac actttatttt tagtgtttgt aatgttccct
      181 ataactattt taagtcaaga atacggtctt aattttaaag gtcaaagcta ccttttagat
      241 gaaagaacag gtttagaaat atctccaaat aagtacatag agattaaaaa tgaatttgaa
      301 atatcctttg atttaaaagt agattttgaa caaaaaaaaa atgagttcgg atatattttt
      361 agaattataa gcaaaaaaaa aaggaatata gatttactcc tttctagtct taaaactaaa
      421 aatttaattt tagtggtggg agatacccaa accactttac ctattgattt atctgatatt
      481 cataaaaacg attggtttac cattaaaatc aaattctttt taaataaaaa cgaaattcaa
      541 ttttcagcat caaataataa gcctgtttta aaaacggtag cgtttaatag ccaagaatcc
      601 tttaaactct tttttggagc aaataactac aaagagtttt cgagttcaga tgtcccagaa
      661 atgaatatta gagacgttaa attaactaaa aacggtagtt tgttttctca tttcccatta
      721 aatcaatgtg gaaataatac cacttctgat gttttaaaac acacacaagc cattttaaaa
      781 aatccaaatt ggattttatg cagacatcaa aattggaatt tgaatttttc ttctataact
      841 gaaggagtgc aattggttgc ttcaaatgaa gaaaaaggaa tcatttatct cttaaatgaa
      901 acttctgtct taagttatag tactcaaaac aacactatta aaaaaacgcc gtacaaaaac
      961 ggtaaaatag atttaacatc agcccatagg gcaatttata atacaaacga taatcaaatt
     1021 tatatttacg ctgcagataa aggactttat tcttacttaa atttagaaac aggaaagtgg
     1081 agtaatctag aaactttttc aaaaaaacca agtaaattaa tttttcaaaa acacaataat
     1141 gtatttaact ctgcagacaa ttcaatctat atgttgggag gttatggaca atacaaatac
     1201 aacaatattg taagaaaatt aaacctaaca gatagaacat ggactaattt agctactaac
     1261 gatagtattt ttaaaccaag atacttagca ggaagcgcta tatttaaaga ctccatttat
     1321 attttgggag gttatggtag tgcatcaggt agtcagttaa caaaccccca gagttattca
     1381 gatttaattg cgtattccat taaaagtaaa aaatttaaac ataaatttaa tattattaat
     1441 cctgttagca atgatatgat tgttgccaac aagatgtgga ttaatcctaa gaatagagat
     1501 tattttgcac ttgtttcaga taaaattaaa tatgaaggct atttaaagct tttaaaagga
     1561 aatttagaca ataatagtgc tacaatagtc ggcgattcta ttccctttaa gtttttagac
     1621 gtcaaatctg tggctaattt gtattatatg cctaatcaga aaaaattagt agcttataat
     1681 tcctttttaa ataaagggaa taaaaacgaa tttagtatta atacaataga ttttcctgca
     1741 attaaaacac cagttaaaac cattaaaagt agtaattatt ggtactggat actttgggga
     1801 ttaggcatta cagggatgat tgttctatat actacaaagc gtaaaaagag aatacagaca
     1861 gtacccgaaa ttaaagacag aaaagttgct tttcctgatt tagagagaaa agagatagga
     1921 aaaaatgagg ttgaggaaaa agacctcgat tttaaaccaa ttgaaagaga attcaaatat
     1981 caaatcatat tttttggtgg atttcaggta attaataaaa atcaagaaga tattacaggt
     2041 aaattttcac ctttattaaa agaattattt ttattaatat ggatgtatac ttttaagaat
     2101 aacaaaggga tatcatcatc aaaattaata gaatttctat ggtatgataa gcctacaaga
     2161 agtgcccaaa acaataggtc tgtgaacatt accaagctaa agaatttaat aaaagacgtt
     2221 ggagattgta atatagataa agaaactggg tattggaaaa taaatcataa ttacaaagag
     2281 ttaaaaacag attattatga agttattcag ataaccaaaa acaaaaaaaa cataaacaga
     2341 gatcgaatag atcatttgat taaaatcact caaaaaggac catttttatc gaatttaaat
     2401 tacgaatggc tagactcatt taaacaagat gttgccgatg ccataattga aaccttaatt
     2461 aattttgctg aaagttttga ctttaaaagt gatccagatt ttatacttca tttatgtgat
     2521 tgtattttta atttcgattc tattaatgaa gaagctgtta tttttaaatg taaagcgtat
     2581 aactacaaag gcaatcatag tttggcagaa agcaccttta aaaagtttca aaaagaatac
     2641 aaactactgt atgctcaaga ttttaaatat tcgtttcaag aaatcttaga aaataaaaat
     2701 aagtaagcca tctcttttaa ttttcaagaa tacttaaatt tttacaccta tttattgcga
     2761 ttaatgtttt attaatccaa aattaaacac ttaaagatac attgctagca taaatatttt
     2821 tatgaaagca ctttctattt cttttttaat ggttgttttt acaacgaccg ttcttttttc
     2881 tcaatctaaa cacgccaaaa ctagtaatta tctaagctat aaaggtttag taatggctgg
     2941 ttaccaaggt tggtttagag cacccaatga tggctctaaa aaaggttggg gacattatgg
     3001 tagaaataat aaattcgatt ttgaaaacaa tacaatagac ttttggccag atgtttcaga
     3061 atataaaaaa acctacaaaa ccatttttaa atatgaggat ggcacgaatg cagaagtatt
     3121 tagttctgta gataaaagca ccacagatct tcattttaaa tggatgaaag agtatggtgt
     3181 agatggtgta tttatgcaac gctttttcgg tgttacaaga aaccatacaa acaccaataa
     3241 gccccaagac ataatattaa aaaatgcgtt aagtgcagct aaagtaaata acagagccat
     3301 cgctgttatg tatgatttat ctggcttaaa aggaactggg gaagattgtt catcaataat
     3361 agaagactgg aaaatgttgg ttgatgaatt aaaggtaacc aaccaaggag aaaaccagaa
     3421 ttacttatac cataatagta aaccattagt agctatttgg ggcgttggtt ttccagacag
     3481 accctatgat accagaaaaa tcggaattaa tcgtttaata gatttcttaa aaaacgaccc
     3541 tatttatgga ggctgttcaa ttatgctagg tgtgccaact tattttagag atttagataa
     3601 agattgtttg ccagaccctt atttacacac gattatagag tctgcagata ttgttttacc
     3661 ctggatggtg caacgcttta cacctttagt gcataaagtt ggcgaccatt taagagatca
     3721 tattattgca gatctaaaat ggaccaaaga aagaaacata gattatgtgc ccgtaattac
     3781 acctggtttt agttggcgaa atctttcttt aagcaaaccc aatttgtcaa gatatagcgc
     3841 ttatggagcc ataccaagat taggaggcag gttttattgg gatcaaatgt caaacgcaat
     3901 tttagcaggt tcagaaatga tttatgtggc catgttcgat gaaattgatg aagggacagc
     3961 aattatgaaa gtatcagata ccaccccaaa tagcgataaa gcacattttg taaacaatga
     4021 tggtgtgtcc tcagaccatt atttatggtt aacaggttta ggcgcaaaaa tgttacgagg
     4081 agaaatgcct ttgcaactag agttaccaaa aagaaaagta aataaacgaa aataactatg
     4141 gcagtattaa aaactaagat aaatgcaaaa aaaattactt ttttttagta ataacacttt
     4201 taattaagca ttaattaatt aaaaattaat atgtgtttcg cttatttgta aaataaatta
     4261 aaaatactaa ttaactaaat tttatatatg atgatgaaaa atacaatttt aacaatctgc
     4321 ctttctttat ttttagcagg tggtttgttt tctcaacaaa cagtgtatgt tgctgcaaca
     4381 gctgcaggta acgacgatgg tacaaatgaa gccaacgctt atggaaattt tgctactgca
     4441 ttaggtgata tagactctgc gggagataaa cttatagtta taggtaatgt ttcaacaagt
     4501 gatacaaatt taacatctaa aagctttgct tttactattg aaggactcga tgctagctcg
     4561 gctctaacag gagatggcgg tactaaaagg ttatttacaa taaacggcgc aacaaacgca
     4621 aatgtaactt taaagaatct tacgttttca ggttataaca caacccttac tggcggtggt
     4681 gtttttttta ataacaatgg tggtgccaca gtaaccttta acaattgtaa tctaacaggt
     4741 aacactgtaa caaataatca aggtggtggt gcgatatttt ttgccaacgg aactttgaat
     4801 attatagact cttcatttga aaataatact tcttcagacg aaggaggtgc tatttttgcc
     4861 aactcaggca caattacaat cacaaataca ctttttaaaa cgaattctgc ggtttctaaa
     4921 ggaggagcta tttataccgt taatgcagat tgcacgatca caggttctac tttttatgat
     4981 aatgaaacaa ctggtgcagg tggaggtagt gccttctatg ttgcaggctc tggtagttct
     5041 aatagtataa caaattgtac attttttcaa aatacaactg ctaacactaa ccaagattat
     5101 ggaaccatac gaacagataa cggtaatact actgttacca atagtttatt ttatgataat
     5161 aaaacgaata acaatactgg aggatattca gattggggtt caggtcctgg tggaacgcaa
     5221 acctttacta attcaatagc acaatggatt agtacgaata tagataatca agatgaagga
     5281 actggcggtt ctataacagg aatcaaagga ggtacaggca ctccggcaaa tcttaccaat
     5341 tctagtttat cttgggatgc tactctaaac aaagtaactt atacagcccc agatgcattg
     5401 acagctaata caccaataga ttttggaagt gatacagaag atgtaggagc ttatgattct
     5461 aaaataaata ttttcattgg tggtactact ggcgcagttg aaggttggac aacagcggca
     5521 aactggtcta atggggtttt accaagcgct acggataatg ttgcaatact tacaggtaga
     5581 aactgtaatt tacccacatc tacaacatta aatgatataa aaataacaag tcttttaaga
     5641 attacaagta accaagggct agtggtaaat ggagatgcta ctggaacggg tacagtaaga
     5701 tactccagag gattaacaaa tgatgctgat aatacaaaag catggcattt agttgcttct
     5761 ccagttgttg atgaggtttt tgatactagt tatttaacta ttaatgatat tgccgtaggt
     5821 acaaattcta atagaggaat tgctacttat aatacaggag ataatagctg gtcttattat
     5881 acaggggtag atattacaac aacttcaggt caaggatatt ctatgaaaat tacacctgat
     5941 ggaactacaa tcggagaata tgctgatgga tttgtagtat ttgaaggaac gcttaatgat
     6001 acagatgtta ccacaccggc tttagcagca ggctttaatt tattaggtaa cccatatact
     6061 tcttttgtaa atagtggtgt ttttttaagt gatgcagcaa acagcgctac gggtatggat
     6121 aaaacacaaa tgtgggtttg gaattcaagc acagaaaatt atgatgttaa aacagttgga
     6181 gaagcttttg ttttagcacc tgctcaaggg ttttttgtaa attctactaa cacagctgct
     6241 gttacctttt caaaaacaaa ccaagcaaca actggcgggg catttcaaaa aacggctaga
     6301 actgagatta aattattaat gactgatggt actaatgagc gttttgcaaa aatttatctt
     6361 accgataccg caaccactgg tttcgatagc ggatgggaag gtgaagtttt tggaggtatt
     6421 gaaaatagcg tagatgtttt taccaattta gtggctgaca atcaaggtaa aaaataccaa
     6481 atacaatctt taccaatatc aggtatagaa tcaatggtaa ttccagtagg tattatttca
     6541 gaagcaggta aagaacttac tttttctatg acaggtgtaa atataccttc cgatgtgaaa
     6601 atttatttag aagatagagt agcaaatact tttaatgaac taacagagag caaaactttt
     6661 aaagttactt tatctgaagc tttaaatgat gttggtcgtt tttacttgca tgcatctaaa
     6721 agtgctttaa acgtaaatga tgctttagct ctaaatggtg taagtatgta taaatctaat
     6781 gcaacaacat taaaggttgt tggtttacct aatggaacat caaacataaa actattcaac
     6841 atactaggaa agcaagtttt aaatacttct tttatagcaa atggtgtaaa agaaattact
[truncated: 646,242 more chars]
