# Supplementary material for: In situ visualization of glycoside hydrolase family 92 genes in marine flavobacteria
Source: ISME Commun. 2021 Dec 18;1:81. doi: 10.1038/s43705-021-00082-4 (PMC9723552; doi:10.1038/s43705-021-00082-4)
Supplement: Supplementary file 4 — Supplementary Data 2 [file 43705_2021_82_MOESM4_ESM.txt]

Sequences of all 5 probes targeting POL-GH92_a within Polaribacter Hel1_33_49 and all 10 probes targeting FORM-GH92_a and FORM-GH92_b within Formosa Hel1_33_131.

>Polaribacter_Hel1_33_49 POL-GH92_a_1
GAATTTAGTATTTAATAAACAACTTATTAATTGTATACAATTTCTAGTAATTTCTTTTTTCTTTTTTTCTTGTAGTAATTCAGAAAACAGAATATCAGAAAATCTGGATAATGTAAAATATGTAGACCCACAAATTGGTGGTGTTGCTCCTTTTTTACAACCAACAAGAACACGTATACATTTGCCAAATTCTATGGTACGCATGTATCCTGAAAGAAAAGATTATAGAGATGATCAAATTACTTCATTTCCACTTACTACGAGAAAGCATAGGTCAGATTTACTTTTTAATATTATGCCAGTTTCTGGGAATGTTAACGAGACTAAAAAACCAATTTCAGCATGGGATCAAGATTTAGAAATTGCGCATCCACATTACTACTCAACTTGGTTAGAAGATTATGATATTACTACAGAATTTACGCCTTCTGCACAAGCAGGTATTTT

>Polaribacter_Hel1_33_49 POL-GH92_a_2
TAGATTCAGTTATCAAAATAAAAATACAAGAAAGTTATATTTAAGAGATTTATCTGGTGATGATTGGCAATTAAATGATGATGGTTCTCTAACAGGAACAGAATCTTTTGAGGGTATGCAAGCTTATGTATACGCCATTATAAACCAAAAAGGAACTTTCAGTTCGACAAAATTTGTTGACGATAAAGTAAACTCATGGATTACTTTTAATGATACTACTAACGTTAAGCCAGTCCAGTTTAAATACGGTTTATCATTTATAAGCACTGAGCAAGCACAAAAAAATTTAGAAAGAGAAATTCCTGATTTCGATTTTGAAAACATAAAAGAAAAAGCCCATAAAAGATGGTCTGAAGTAGTGAACCAAATAGAAGTAGAAGGGGGGACAGAAGCTTACAAAAGAACCTTTTACACAGCCTTGTACCGTTCTTATGAAAGAATGATAAATA

>Polaribacter_Hel1_33_49 POL-GH92_a_3
CTGAAGATGGAAAATATTATAGTAATTATGATAAAAAAATTCACGAAGGCGAACAAGATTTTTATGCAGATGATTGGGTTTGGGATACGTTTTTAGCATTACATCCTTTACGTTATATTTTACAACCAGAAATGGAATCAGATATGATGGCTTCTTATGTAAGAATGTATGAACAATCTGGTTGGTTGCCTCAATTTCCGCAAATTCACGGAGATGCACCACCAATGAATGGTTTTCATTCTACAATTATGTTATTAGATGCGCATAGAAAAGGAGTTAAAAATTTTGATGCAGAAGTAGCTTTTGAGGCGATGAAAAAAAACGCATTAGAAGGCACAATGATTCCTTGGAAAATGGGGGCAGTTGCTCCATTGGACAAATTGGCTTTAAAATTGGGTTATTTTCCAGGATTACATCCAGGAGAAAAGGAAACTGAATCAAGAGTGC

>Polaribacter_Hel1_33_49 POL-GH92_a_4
ACGGTTTTGAAAAAAGACAATCTGTTGCAGTGACTTTAGCTCAAGGATATGATGATTGGGCTTTGGCGCAATTTGCAAAAGAATTAGGTAAAGAAGACGATTATAAATATTTTTCTAAAACTGCAGAAAATTACAAAAATTTATACTGGAAAGAAAAAGGATTTTTTATGCCTAAAGATGCCAAAGGAAATTGGATTGATATCGATCCAAAATTTGATGGCGGAATGGGAGGTCGGGATTATTATGACGAAAATAATGGTTGGACTTATTTATGGAATCCGCAACAAGATATTTTAGGATTGCAAGAATTAATGGGCGGAAGAAAAACGTTTGAAGCACGTTTAGATCAAATGTTTAGAGAAGATTTAGGAAGAAGCACGTATGCTTTAAATGCACGGTTTCCCGATTTTACAGGTATTGTTGGTCAATATTCTATGGGAAATGAACC

>Polaribacter_Hel1_33_49 POL-GH92_a_5
AAGTTTTCATATTCCATATTTATATAATTTTACAGATTCACCTTGGAAAACTCAAAAGAGAATAAGAATGTTATTAAACACTTGGTTTAAAGACAATATTTTTGGTATTCCAGGAGATGAAGATGGTGGAGGAATGTCTGCATTTGTCGTCTTTTCTGCTATGGGTTTTTACCCTGTTACTCCTGGAATTCCAGTATATACTATTGGAAGCCCATTATTTTCTAAAATCAGTATTAATTTACCAAATGGCAATAAGTTTACCATAAACGCACCAAATTGTAATGAAACCAATAAATACATACAGTCTGCAACTTTAAACGGAAAAGAACTAAAAGGTCCTTGGTTTACACATGATGATCTTATCAATGGAGCTACAATTACCCTAGAAATGGGGAAATATCCAAATAAAAATTGGGGTACAGATCAATCTCTCATTCCAAACAATTTTA


>Formosa_Hel1_33_131 FORM-GH92_a_1
TGAATTTAAAGACCTTTATACCAAAAATAGAATTTATTATTTATATAAAAATAGTAGTGATTTCTCTGCTCATATTTTCATGTAACTCAACAAAAGGCACCTCAAAAAATAGTGATAATGTAAACTATGTTGATCCACAAATTGGAGGCGTTGCGCCTTTTTTACAACCGACAAGAACACGCATACATTTGCCAAATTCAATGGTACGAATGTATCCAGAAAGAAAAGACTACAGAGACGATCAAATCACTTCTTTTCCATTAACAACACGAAAGCATCGATCTGATTTACTTTTTAATATTATGCCTGTTTCGGGGGCTATAAATGAAGCCGATGAACCGATTTCTGCTTGGGATCAAGAGTTAGAGATTGCACACCCTCACTACTACTCTACTTGGCTAGAAGATTATAATATTACTACAGAATTTACACCCGCAGCGCAATCA

>Formosa_Hel1_33_131 FORM-GH92_a_2
TTTCTTTAAATTTACCTATCAAAACAACACGACTCGAAAACTATATCTCAGCGATTTAACGGGTGATGATTGGCAATTAAATGAAGATGGTTCTCTTACGGGAACCGAATCTTTTGAAGGAATGTTGGGCTATGTGTATGCCGTAACAGACAAAAAAGGAGTGTTTACATCTGTAGAAACTCAAGATAACACTCTCAACTCTTGGATGACTTGGAACGATACAGATATCAATCAAGTTCAATTTAAATATGGAATCTCATTTATAAGTAGTGAGCAAGCAAAGAAAAATTTAGAAAGAGAAATTCCAGATTTCAATTTTGAAAATGTAAAAGAAAAAGCGCATAAAAAATGGTCTAATTTGATGAATCAAATTGAAGTTGAAGGCGGCACAGATGCGTACAAAAGAACTTTTTATACCGCGCTTTATCGTTCCTATGAACGAATGAT

>Formosa_Hel1_33_131 FORM-GH92_a_3 
AAATATTTCTGAAGACGGAACCTATTACAGTAATTACGACCAAAAAATTCACGAAGGGGAACAAGACTTTTATGCCGATGATTGGGTTTGGGATACGTTTTTAGCATTGCATCCACTACGCTATATTTTACAACCAGACGTGGAATCAGATATGATGGCTTCTTACGTAAGAATGTACGAACAATCGGGTTGGTTGCCTCAATTTCCTCAAATTCATGGAGATGCACCTCCAATGAATGGCTTCCACTCTACCATCATGTTATTGGACGCTTACAGAAAAGGAGTTACTAATTTTGATGCTGAAATAGCATTTCAGGCAATGAAAAAAAATGCTTTAGAAGGCACCATGATTCCTTGGAAAATGGGCGCACATGCCCCTCTTGACAAACTTGCTTTAGAACTTGGTTATTTTCCAGCATTGTACCCAGAAGAAAAAGAAACAGAGCCTAGAGTTCA

>Formosa_Hel1_33_131 FORM-GH92_a_4 
GATTTTGAAAAAAGACAATCGGTTGCGGTTACCTTAGCTCAAGGTTATGATGATTGGGCATTAGCAGAATTTGCTAAAGAATTAGGTAAAGAGGAAGATTATAAATACTTCTCCAAAACAGCACAGAATTACAAAAATCTATATTGGAAGGAAAGAGGATTTTTTATGCCAAAAGATGCCAAGGGCAATTGGATTGATATCGATCCAAAATTTGATGGTGGAATGGGTGGTAGAGATTATTATGATGAAAATAATGGTTGGACCTACCTATGGAATGTACAACAAGATATTTTAGGATTGCAAGAATTAATGGGCGGAAGAAAAACGTTTGAAGAACGTTTAGACCAAATGTTTAGAGAAGATTTAGGAAGATCTACCTATGCTTTAAATGCAAGATTTCCAGATTTCACAGGGATTGTTGGGCAATATTCTATGGGAAATGAACCCAGT

>Formosa_Hel1_33_131 FORM-GH92_a_5 
TTTCATATCCCCTATTTATACAATTTTACAGATTCGCCTTGGAAAGCGCAAAAGAAAATAAGAATGCTTTTGAACACATGGTTTAAAGATAATATTTTTGGTATTCCAGGAGATGAAGATGGTGGAGGCATGTCTGCTTTTGTGGTGTTTTCTGCAATGGGCTTTTATCCCATAACTCCAGGAATCCCCGTCTATACGATTGGAAGTCCTTTGTTTTCAAAAATCAGCATCAACCTTCCAAATGGTAAAAAATTCACCATAAACGCACCCAACTGTAATGAAACTAACAAATACATACAGTCTGCAACCTTAAACGGAAAAGAGCTAAAAGGCCCTTGGTTTACACACAATGATTTGATCAATGGCGCAACCATCACATTGCAAATGGGGAAATACCCAAATATAAATTGGGGTACAGATCCATCTCTGATACCAAACGATT


>Formosa_Hel1_33_131 FORM-GH92_b_1
ATGAAAAATATAAAAATCTACTTTCTACTTCTTACAGTAATAGGCCTACTCTCTTTTAGTACCGTCACAAAAACCACAACTAAAGAATCTGATGACAATACAAAGTATGTAAACACCTTTATAGGTACAGGTGGGCACGGACATACGTTTCCCGGCGCAACGACCCCCTACGGGATGGTGCAGCTAAGTCCGGATACTAGAACGTTGGGCTGGGATGCTTGTGGAGGCTATCATTACACAGATACTTCGATTTTAGGATTTTCTCACACCCATTTAAGTGGAACAGGAATTAGTGATTTAGGCGACTTTTTGTTTATGCCTTTTTCAGGTGAAGCAAAAGTAATTCCCGGAACTCCAGAAGATCCAGATTCAGGATACCGTTCTCGATTTAACCATGATGATGAAAAATCATCTCCAGGGTTTTATTCAGTGTTACTAAAAGATTACAACATCAA

>Formosa_Hel1_33_131 FORM-GH92_b_2
AGCAGAACTGACGGCTTCAAAAAGAGCTGGTTTTCATAAATACACCTTCAATAAAGAAGGGGAATCGGGTATCATTATAGATTTATCGCATACCATTTATCCAGATCATAAACCAAACCATCAATTTAAATTAATTTCTGATACAGAAATTGCAGGCTATAAAGGGTCTGGAGGTTGGGCTGTGACGCAAGATATTTTTTTCAATGCAAAATTTAATAAACCCTTTACAGTTACTTTTTTCGAAAATGGAAAAAAAATAGAAACATTACCAAACAGAATGTCAAAAAAATTGGTGGCCGTATTAACCTTTAATACAAAAGCTGGTGAAGAAGTCTTGACAAAGGTTGGTATTTCATCTGTTGACTATGAAGGTGCTCGTAAGAATTTGGAGGCAGAAATTAATCATTGGGATTTTGATAAAGTTAAAAATGATGCGCATGAAACTTGGAAAAAAG

>Formosa_Hel1_33_131 FORM-GH92_b_3
TGTCAAAGGAGGTACTGACGATGAAAAAACAATTTTCTATACGGGTCTTTATCATACGTCTATAAGTCCAAATACGTTTTCTGATGTCGATTTCAGATACAGAGGAATGGACAGGAAAATTCACCAATCTGACGAAGAAAAAATTTATACAGTGTTCTCGTTGTGGGATACTTTTAGAGCCTACAATCCTTTAAAAACAATTACAGATCCTGATAAAACCAACGAATTTATAAATACACTTTTAACAAAATACGATCAAGGGGGTGTTTTGCCAATGTGGGAATTGCAAGGGAATTACACTGGGTGTATGATTGGGTACCATTCCGTTTCTGTGATTGTAGATGCTTACACTAAAGGAATTCGAGGCTATGATGTAAAGAAAGCCTATGAAGCCGTTGTTCATGCATCAACGTATGACACAACAGATATCTTTTTTCCATCAGAAAGAGTTAAAA

>Formosa_Hel1_33_131 FORM-GH92_b_4
ATATTTTAATGCCTAAGGGAAAACTCTATAATGAAACGATGGATTTTATTCCTGCTGATTTAGAAAATGAATCCGTTTCTAAAGCCTTAGAATATGCTTATAATGATTGGTGTATTGCACAAATGGCAAAAGATTTAGGGAACACAGACGATTACAATCGTTTTATGAAACGCTCCAAAAAATACACTCAATATTACGATACAGACGCTGGGTTTATGAGAGGGAAAAATCAAGATGGAAAATGGCGTGAGCCTTTTGACCCCCGTTATTCGAAGCACAGAAAAGATGATTATACAGAAGGAAATGCCTATCAATGGTCTTGGTTTGTACCTCACGATGTTGAAGGATTGGTTGATTTAGTCGGTGGTAAAGAAACATTTATTAAAAATTTAGACGTCTTATTTTCTACGAGTTCTGAGTTAACTGGAGATGATGTTTCTGGAGAT

>Formosa_Hel1_33_131 FORM-GH92_b_5
ATTTCGGGTCTCATTGGGCAATATGCACACGGAAACGAACCCAGTCATCACATATCACATATGTATAATTTTGTGGGACAACCATGGAAAACTCAAGAGGTCACAGACCAAATCATGAGCGAATTGTATTTTAATAACCCTAATGGATTGGCCGGAAATGAAGACTGTGGACAAATGTCTGCTTGGTATGTACTAAATGCCATGGGGTTTTATTCGTTTAATCCAGGAGACCCCACCTACTCTATTGGGCGTCCAATTTTTGATGAAGTAGAAATTAATTTACCAACAGGGAAGAAATTCATCATAAAAGCTAAAAATAATAGCAGCGAAAATAAATACATTCAAACTACTAAATTAAACGGGGAAGAATTAATAACTCCATTTTTCACGCATAAGCAATTAATTGCTGGAGGAACATTAAAATTTGAAATGGGTGGTAAGCAACCAAAGTAA
